# Supplementary material for: Analysis of differences in intestinal flora associated with different BMI status in colorectal cancer patients
Source: J Transl Med. 2024 Feb 9;22:142. doi: 10.1186/s12967-024-04903-7 (PMC10854193; doi:10.1186/s12967-024-04903-7)
Supplement: Supplementary file 13 — Additional file 13: Table S7. Correlation between BMI-associated enrichment of GO and BMI-associated dominance of intestinal flora. [file 12967_2024_4903_MOESM13_ESM.xlsx]

## Sheet: Sheet1
Additional file 13：Table S7. Correlation between BMI-associated enrichment of GO and BMI-associated dominance of intestinal flora
BMI-associated dominance of intestinal flora	GO items	r.value	p.value
f__Clostridiales_Incertae_Sedis_XIII.g__Mogibacterium	GOBP_PROTEIN_DENEDDYLATION	0.24	0.538651
f__Clostridiales_Incertae_Sedis_XIII.g__Mogibacterium	GOBP_PURINE_NUCLEOTIDE_SALVAGE	0.32	0.39797
f__Clostridiales_Incertae_Sedis_XIII.g__Mogibacterium	GOBP_COPPER_ION_TRANSPORT	0.59	0.092162
f__Clostridiales_Incertae_Sedis_XIII.g__Mogibacterium	GOBP_HISTAMINE_TRANSPORT	0.14	0.727931
f__Clostridiales_Incertae_Sedis_XIII.g__Mogibacterium	GOBP_PURINE_CONTAINING_COMPOUND_SALVAGE	0.51	0.162109
f__Clostridiales_Incertae_Sedis_XIII.g__Mogibacterium	GOBP_PROTEIN_NEDDYLATION	0.36	0.34708
f__Clostridiales_Incertae_Sedis_XIII.g__Mogibacterium	GOBP_CYTIDINE_METABOLIC_PROCESS	-0.1	0.794577
f__Clostridiales_Incertae_Sedis_XIII.g__Mogibacterium	GOBP_RIBONUCLEOSIDE_METABOLIC_PROCESS	0.54	0.131319
f__Clostridiales_Incertae_Sedis_XIII.g__Mogibacterium	GOBP_REGULATION_OF_UNSATURATED_FATTY_ACID_BIOSYNTHETIC_PROCESS	0.44	0.235069
f__Clostridiales_Incertae_Sedis_XIII.g__Mogibacterium	GOBP_REGULATION_OF_PROTEIN_NEDDYLATION	0.25	0.509102
f__Clostridiales_Incertae_Sedis_XIII.g__Mogibacterium	GOBP_POSITIVE_REGULATION_OF_FATTY_ACID_BIOSYNTHETIC_PROCESS	0.98	1.99397e-06
f__Clostridiales_Incertae_Sedis_XIII.g__Mogibacterium	GOBP_POSITIVE_REGULATION_OF_MYOBLAST_PROLIFERATION	0.17	0.662828
f__Clostridiales_Incertae_Sedis_XIII.g__Mogibacterium	GOBP_PURINE_NUCLEOSIDE_BIOSYNTHETIC_PROCESS	0.71	0.0314253
f__Clostridiales_Incertae_Sedis_XIII.g__Mogibacterium	GOBP_ENDOPLASMIC_RETICULUM_MEMBRANE_ORGANIZATION	0.25	0.509102
f__Clostridiales_Incertae_Sedis_XIII.g__Mogibacterium	GOBP_AUTOPHAGY_OF_NUCLEUS	0.49	0.178927
f__Clostridiales_Incertae_Sedis_XIII.g__Mogibacterium	GOBP_SIGNAL_PEPTIDE_PROCESSING	0.56	0.117338
f__Clostridiales_Incertae_Sedis_XIII.g__Mogibacterium	GOBP_CELLULAR_POLYSACCHARIDE_CATABOLIC_PROCESS	0.8	0.0101563
f__Clostridiales_Incertae_Sedis_XIII.g__Mogibacterium	GOBP_HISTAMINE_PRODUCTION_INVOLVED_IN_INFLAMMATORY_RESPONSE	0.34	0.372112
f__Clostridiales_Incertae_Sedis_XIII.g__Mogibacterium	GOBP_POSITIVE_REGULATION_OF_ERAD_PATHWAY	0.42	0.255659
f__Clostridiales_Incertae_Sedis_XIII.g__Mogibacterium	GOBP_AGGREPHAGY	0.29	0.452056
f__Clostridiales_Incertae_Sedis_XIII.g__Mogibacterium	GOBP_PROTEIN_TARGETING_TO_MEMBRANE	0.17	0.662828
f__Clostridiales_Incertae_Sedis_XIII.g__Mogibacterium	GOBP_GROWTH_HORMONE_SECRETION	0.54	0.131319
f__Clostridiales_Incertae_Sedis_XIII.g__Mogibacterium	GOBP_HISTAMINE_SECRETION	0.15	0.695164
f__Clostridiales_Incertae_Sedis_XIII.g__Mogibacterium	GOBP_CELLULAR_RESPONSE_TO_NITROGEN_STARVATION	0.36	0.34708
f__Clostridiales_Incertae_Sedis_XIII.g__Mogibacterium	GOBP_POSITIVE_REGULATION_OF_PROTEIN_TARGETING_TO_MEMBRANE	0.07	0.862394
f__Clostridiales_Incertae_Sedis_XIII.g__Mogibacterium	GOBP_CELLULAR_RESPONSE_TO_OXYGEN_RADICAL	0.81	0.00762197
f__Clostridiales_Incertae_Sedis_XIII.g__Mogibacterium	GOBP_POLYSACCHARIDE_CATABOLIC_PROCESS	0.86	0.00263237
f__Clostridiales_Incertae_Sedis_XIII.g__Mogibacterium	GOBP_POSITIVE_REGULATION_OF_PEPTIDYL_THREONINE_PHOSPHORYLATION	0.93	0.000248221
f__Clostridiales_Incertae_Sedis_XIII.g__Mogibacterium	GOBP_REGULATION_OF_MYOBLAST_PROLIFERATION	0.07	0.862394
f__Clostridiales_Incertae_Sedis_XIII.g__Mogibacterium	GOBP_RESPONSE_TO_MERCURY_ION	0.66	0.052514
f__Clostridiales_Incertae_Sedis_XIII.g__Mogibacterium	GOBP_REGULATION_OF_TRANSCRIPTION_FROM_RNA_POLYMERASE_II_PROMOTER_IN_RESPONSE_TO_HYPOXIA	0.68	0.0447072
f__Clostridiales_Incertae_Sedis_XIII.g__Mogibacterium	GOBP_CHAPERONE_MEDIATED_PROTEIN_COMPLEX_ASSEMBLY	0.92	0.000533717
f__Clostridiales_Incertae_Sedis_XIII.g__Mogibacterium	GOBP_LUTEINIZING_HORMONE_SECRETION	-0.12	0.761084
f__Clostridiales_Incertae_Sedis_XIII.g__Mogibacterium	GOBP_GRANULOCYTE_MACROPHAGE_COLONY_STIMULATING_FACTOR_PRODUCTION	0.58	0.10429
f__Clostridiales_Incertae_Sedis_XIII.g__Mogibacterium	GOBP_POSITIVE_REGULATION_OF_GRANULOCYTE_MACROPHAGE_COLONY_STIMULATING_FACTOR_PRODUCTION	0.17	0.662828
f__Clostridiales_Incertae_Sedis_XIII.g__Mogibacterium	GOBP_NEGATIVE_REGULATION_OF_ADENYLATE_CYCLASE_ACTIVATING_G_PROTEIN_COUPLED_RECEPTOR_SIGNALING_PATHWAY	-0.03	0.930999
f__Clostridiales_Incertae_Sedis_XIII.g__Mogibacterium	GOBP_PURINE_NUCLEOSIDE_MONOPHOSPHATE_BIOSYNTHETIC_PROCESS	0.12	0.761084
f__Clostridiales_Incertae_Sedis_XIII.g__Mogibacterium	GOBP_MAINTENANCE_OF_SISTER_CHROMATID_COHESION	0.61	0.0809397
f__Clostridiales_Incertae_Sedis_XIII.g__Mogibacterium	GOBP_RIBONUCLEOSIDE_CATABOLIC_PROCESS	0.27	0.480225
f__Clostridiales_Incertae_Sedis_XIII.g__Mogibacterium	GOBP_POSITIVE_REGULATION_OF_CELL_MIGRATION_INVOLVED_IN_SPROUTING_ANGIOGENESIS	0.39	0.299589
f__Clostridiales_Incertae_Sedis_XIII.g__Mogibacterium	GOBP_POSITIVE_REGULATION_OF_GLUTAMATE_SECRETION	0.36	0.34708
f__Clostridiales_Incertae_Sedis_XIII.g__Mogibacterium	GOBP_FC_EPSILON_RECEPTOR_SIGNALING_PATHWAY	0.7	0.0376883
f__Clostridiales_Incertae_Sedis_XIII.g__Mogibacterium	GOBP_GROOMING_BEHAVIOR	0.46	0.215412
f__Clostridiales_Incertae_Sedis_XIII.g__Mogibacterium	GOBP_CYTIDINE_TO_URIDINE_EDITING	-0.42	0.255659
f__Clostridiales_Incertae_Sedis_XIII.g__Mogibacterium	GOBP_REGULATION_OF_HEMATOPOIETIC_STEM_CELL_DIFFERENTIATION	0.68	0.0447072
f__Clostridiales_Incertae_Sedis_XIII.g__Mogibacterium	GOBP_GONADOTROPIN_SECRETION	0.25	0.509102
f__Clostridiales_Incertae_Sedis_XIII.g__Mogibacterium	GOBP_GOLGI_LUMEN_ACIDIFICATION	0.7	0.0376883
f__Clostridiales_Incertae_Sedis_XIII.g__Mogibacterium	GOBP_PURINE_RIBONUCLEOSIDE_METABOLIC_PROCESS	0.41	0.27717
f__Clostridiales_Incertae_Sedis_XIII.g__Mogibacterium	GOBP_PYRIMIDINE_NUCLEOSIDE_CATABOLIC_PROCESS	0.39	0.299589
f__Clostridiales_Incertae_Sedis_XIII.g__Mogibacterium	GOBP_POSITIVE_REGULATION_OF_STEM_CELL_DIFFERENTIATION	0.58	0.10429
f__Clostridiales_Incertae_Sedis_XIII.g__Mogibacterium	GOBP_LEUKOCYTE_AGGREGATION	0.49	0.178927
f__Clostridiales_Incertae_Sedis_XIII.g__Mogibacterium	GOBP_OUTER_MITOCHONDRIAL_MEMBRANE_ORGANIZATION	0.63	0.0706052
f__Clostridiales_Incertae_Sedis_XIII.g__Mogibacterium	GOBP_REGULATION_OF_CYTOPLASMIC_TRANSLATION	0.66	0.052514
f__Clostridiales_Incertae_Sedis_XIII.g__Mogibacterium	GOBP_EMBRYONIC_PLACENTA_MORPHOGENESIS	0.58	0.10429
f__Clostridiales_Incertae_Sedis_XIII.g__Mogibacterium	GOBP_POSITIVE_REGULATION_OF_SMOOTH_MUSCLE_CELL_DIFFERENTIATION	0.08	0.828363
f__Clostridiales_Incertae_Sedis_XIII.g__Mogibacterium	GOBP_REGULATION_OF_TRANSCRIPTION_INVOLVED_IN_G1_S_TRANSITION_OF_MITOTIC_CELL_CYCLE	0.17	0.662828
f__Clostridiales_Incertae_Sedis_XIII.g__Mogibacterium	GOBP_NEGATIVE_REGULATION_OF_RESPONSE_TO_OXIDATIVE_STRESS	0.2	0.599623
f__Clostridiales_Incertae_Sedis_XIII.g__Mogibacterium	GOBP_RESPONSE_TO_PLATELET_DERIVED_GROWTH_FACTOR	0.37	0.322899
f__Clostridiales_Incertae_Sedis_XIII.g__Mogibacterium	GOBP_BLEB_ASSEMBLY	0.7	0.0376883
f__Clostridiales_Incertae_Sedis_XIII.g__Mogibacterium	GOBP_NEGATIVE_REGULATION_OF_RESPONSE_TO_REACTIVE_OXYGEN_SPECIES	0.37	0.322899
f__Clostridiales_Incertae_Sedis_XIII.g__Mogibacterium	GOBP_BASE_CONVERSION_OR_SUBSTITUTION_EDITING	-0.42	0.255659
f__Clostridiales_Incertae_Sedis_XIII.g__Mogibacterium	GOBP_REGULATION_OF_CELL_GROWTH_INVOLVED_IN_CARDIAC_MUSCLE_CELL_DEVELOPMENT	0.27	0.480225
f__Clostridiales_Incertae_Sedis_XIII.g__Mogibacterium	GOBP_REGULATION_OF_COMPLEMENT_DEPENDENT_CYTOTOXICITY	0.68	0.0447072
f__Clostridiales_Incertae_Sedis_XIII.g__Mogibacterium	GOBP_REGULATION_OF_AMINO_ACID_TRANSPORT	0.2	0.599623
f__Clostridiales_Incertae_Sedis_XIII.g__Mogibacterium	GOBP_CARDIAC_MUSCLE_CELL_FATE_COMMITMENT	0.78	0.0132052
f__Clostridiales_Incertae_Sedis_XIII.g__Mogibacterium	GOBP_REGULATION_OF_ERAD_PATHWAY	0.42	0.255659
f__Catabacteriaceae.g__Catabacter	GOBP_PROTEIN_DENEDDYLATION	-0.18	0.63824
f__Catabacteriaceae.g__Catabacter	GOBP_PURINE_NUCLEOTIDE_SALVAGE	0.13	0.743162
f__Catabacteriaceae.g__Catabacter	GOBP_COPPER_ION_TRANSPORT	0.09	0.815318
f__Catabacteriaceae.g__Catabacter	GOBP_HISTAMINE_TRANSPORT	-0.46	0.216838
f__Catabacteriaceae.g__Catabacter	GOBP_PURINE_CONTAINING_COMPOUND_SALVAGE	0.05	0.888697
f__Catabacteriaceae.g__Catabacter	GOBP_PROTEIN_NEDDYLATION	0.07	0.851885
f__Catabacteriaceae.g__Catabacter	GOBP_CYTIDINE_METABOLIC_PROCESS	-0.11	0.779057
f__Catabacteriaceae.g__Catabacter	GOBP_RIBONUCLEOSIDE_METABOLIC_PROCESS	0.31	0.416291
f__Catabacteriaceae.g__Catabacter	GOBP_REGULATION_OF_UNSATURATED_FATTY_ACID_BIOSYNTHETIC_PROCESS	0.02	0.962817
f__Catabacteriaceae.g__Catabacter	GOBP_REGULATION_OF_PROTEIN_NEDDYLATION	0.09	0.815318
f__Catabacteriaceae.g__Catabacter	GOBP_POSITIVE_REGULATION_OF_FATTY_ACID_BIOSYNTHETIC_PROCESS	0.15	0.707689
f__Catabacteriaceae.g__Catabacter	GOBP_POSITIVE_REGULATION_OF_MYOBLAST_PROLIFERATION	0.13	0.743162
f__Catabacteriaceae.g__Catabacter	GOBP_PURINE_NUCLEOSIDE_BIOSYNTHETIC_PROCESS	0.46	0.216838
f__Catabacteriaceae.g__Catabacter	GOBP_ENDOPLASMIC_RETICULUM_MEMBRANE_ORGANIZATION	-0.37	0.333899
f__Catabacteriaceae.g__Catabacter	GOBP_AUTOPHAGY_OF_NUCLEUS	0.64	0.0639241
f__Catabacteriaceae.g__Catabacter	GOBP_SIGNAL_PEPTIDE_PROCESSING	0.29	0.44561
f__Catabacteriaceae.g__Catabacter	GOBP_CELLULAR_POLYSACCHARIDE_CATABOLIC_PROCESS	-0.22	0.571145
f__Catabacteriaceae.g__Catabacter	GOBP_HISTAMINE_PRODUCTION_INVOLVED_IN_INFLAMMATORY_RESPONSE	0.16	0.672697
f__Catabacteriaceae.g__Catabacter	GOBP_POSITIVE_REGULATION_OF_ERAD_PATHWAY	0.26	0.506811
f__Catabacteriaceae.g__Catabacter	GOBP_AGGREPHAGY	0.18	0.63824
f__Catabacteriaceae.g__Catabacter	GOBP_PROTEIN_TARGETING_TO_MEMBRANE	-0.05	0.888697
f__Catabacteriaceae.g__Catabacter	GOBP_GROWTH_HORMONE_SECRETION	0.24	0.538609
f__Catabacteriaceae.g__Catabacter	GOBP_HISTAMINE_SECRETION	-0.07	0.851885
f__Catabacteriaceae.g__Catabacter	GOBP_CELLULAR_RESPONSE_TO_NITROGEN_STARVATION	-0.46	0.216838
f__Catabacteriaceae.g__Catabacter	GOBP_POSITIVE_REGULATION_OF_PROTEIN_TARGETING_TO_MEMBRANE	0.26	0.506811
f__Catabacteriaceae.g__Catabacter	GOBP_CELLULAR_RESPONSE_TO_OXYGEN_RADICAL	-0.29	0.44561
f__Catabacteriaceae.g__Catabacter	GOBP_POLYSACCHARIDE_CATABOLIC_PROCESS	0	1
f__Catabacteriaceae.g__Catabacter	GOBP_POSITIVE_REGULATION_OF_PEPTIDYL_THREONINE_PHOSPHORYLATION	0.04	0.925695
f__Catabacteriaceae.g__Catabacter	GOBP_REGULATION_OF_MYOBLAST_PROLIFERATION	0.04	0.925695
f__Catabacteriaceae.g__Catabacter	GOBP_RESPONSE_TO_MERCURY_ION	-0.24	0.538609
f__Catabacteriaceae.g__Catabacter	GOBP_REGULATION_OF_TRANSCRIPTION_FROM_RNA_POLYMERASE_II_PROMOTER_IN_RESPONSE_TO_HYPOXIA	0.37	0.333899
f__Catabacteriaceae.g__Catabacter	GOBP_CHAPERONE_MEDIATED_PROTEIN_COMPLEX_ASSEMBLY	0.09	0.815318
f__Catabacteriaceae.g__Catabacter	GOBP_LUTEINIZING_HORMONE_SECRETION	0.04	0.925695
f__Catabacteriaceae.g__Catabacter	GOBP_GRANULOCYTE_MACROPHAGE_COLONY_STIMULATING_FACTOR_PRODUCTION	0.2	0.604372
f__Catabacteriaceae.g__Catabacter	GOBP_POSITIVE_REGULATION_OF_GRANULOCYTE_MACROPHAGE_COLONY_STIMULATING_FACTOR_PRODUCTION	-0.02	0.962817
f__Catabacteriaceae.g__Catabacter	GOBP_NEGATIVE_REGULATION_OF_ADENYLATE_CYCLASE_ACTIVATING_G_PROTEIN_COUPLED_RECEPTOR_SIGNALING_PATHWAY	-0.04	0.925695
f__Catabacteriaceae.g__Catabacter	GOBP_PURINE_NUCLEOSIDE_MONOPHOSPHATE_BIOSYNTHETIC_PROCESS	-0.31	0.416291
f__Catabacteriaceae.g__Catabacter	GOBP_MAINTENANCE_OF_SISTER_CHROMATID_COHESION	0.49	0.177549
f__Catabacteriaceae.g__Catabacter	GOBP_RIBONUCLEOSIDE_CATABOLIC_PROCESS	0.35	0.360402
f__Catabacteriaceae.g__Catabacter	GOBP_POSITIVE_REGULATION_OF_CELL_MIGRATION_INVOLVED_IN_SPROUTING_ANGIOGENESIS	0.15	0.707689
f__Catabacteriaceae.g__Catabacter	GOBP_POSITIVE_REGULATION_OF_GLUTAMATE_SECRETION	0.62	0.074438
f__Catabacteriaceae.g__Catabacter	GOBP_FC_EPSILON_RECEPTOR_SIGNALING_PATHWAY	0.47	0.196644
f__Catabacteriaceae.g__Catabacter	GOBP_GROOMING_BEHAVIOR	-0.05	0.888697
f__Catabacteriaceae.g__Catabacter	GOBP_CYTIDINE_TO_URIDINE_EDITING	-0.26	0.506811
f__Catabacteriaceae.g__Catabacter	GOBP_REGULATION_OF_HEMATOPOIETIC_STEM_CELL_DIFFERENTIATION	0.27	0.475797
f__Catabacteriaceae.g__Catabacter	GOBP_GONADOTROPIN_SECRETION	0.29	0.44561
f__Catabacteriaceae.g__Catabacter	GOBP_GOLGI_LUMEN_ACIDIFICATION	0.47	0.196644
f__Catabacteriaceae.g__Catabacter	GOBP_PURINE_RIBONUCLEOSIDE_METABOLIC_PROCESS	0.29	0.44561
f__Catabacteriaceae.g__Catabacter	GOBP_PYRIMIDINE_NUCLEOSIDE_CATABOLIC_PROCESS	0.26	0.506811
f__Catabacteriaceae.g__Catabacter	GOBP_POSITIVE_REGULATION_OF_STEM_CELL_DIFFERENTIATION	-0.35	0.360402
f__Catabacteriaceae.g__Catabacter	GOBP_LEUKOCYTE_AGGREGATION	0.15	0.707689
f__Catabacteriaceae.g__Catabacter	GOBP_OUTER_MITOCHONDRIAL_MEMBRANE_ORGANIZATION	0.13	0.743162
f__Catabacteriaceae.g__Catabacter	GOBP_REGULATION_OF_CYTOPLASMIC_TRANSLATION	0.37	0.333899
f__Catabacteriaceae.g__Catabacter	GOBP_EMBRYONIC_PLACENTA_MORPHOGENESIS	-0.09	0.815318
f__Catabacteriaceae.g__Catabacter	GOBP_POSITIVE_REGULATION_OF_SMOOTH_MUSCLE_CELL_DIFFERENTIATION	-0.75	0.0203173
f__Catabacteriaceae.g__Catabacter	GOBP_REGULATION_OF_TRANSCRIPTION_INVOLVED_IN_G1_S_TRANSITION_OF_MITOTIC_CELL_CYCLE	0.64	0.0639241
f__Catabacteriaceae.g__Catabacter	GOBP_NEGATIVE_REGULATION_OF_RESPONSE_TO_OXIDATIVE_STRESS	-0.47	0.196644
f__Catabacteriaceae.g__Catabacter	GOBP_RESPONSE_TO_PLATELET_DERIVED_GROWTH_FACTOR	0.02	0.962817
f__Catabacteriaceae.g__Catabacter	GOBP_BLEB_ASSEMBLY	0.47	0.196644
f__Catabacteriaceae.g__Catabacter	GOBP_NEGATIVE_REGULATION_OF_RESPONSE_TO_REACTIVE_OXYGEN_SPECIES	-0.07	0.851885
f__Catabacteriaceae.g__Catabacter	GOBP_BASE_CONVERSION_OR_SUBSTITUTION_EDITING	-0.07	0.851885
f__Catabacteriaceae.g__Catabacter	GOBP_REGULATION_OF_CELL_GROWTH_INVOLVED_IN_CARDIAC_MUSCLE_CELL_DEVELOPMENT	-0.05	0.888697
f__Catabacteriaceae.g__Catabacter	GOBP_REGULATION_OF_COMPLEMENT_DEPENDENT_CYTOTOXICITY	0.18	0.63824
f__Catabacteriaceae.g__Catabacter	GOBP_REGULATION_OF_AMINO_ACID_TRANSPORT	-0.15	0.707689
f__Catabacteriaceae.g__Catabacter	GOBP_CARDIAC_MUSCLE_CELL_FATE_COMMITMENT	0.49	0.177549
f__Catabacteriaceae.g__Catabacter	GOBP_REGULATION_OF_ERAD_PATHWAY	0.58	0.098536
o__Clostridiales.f__Catabacteriaceae	GOBP_PROTEIN_DENEDDYLATION	-0.18	0.63824
o__Clostridiales.f__Catabacteriaceae	GOBP_PURINE_NUCLEOTIDE_SALVAGE	0.13	0.743162
o__Clostridiales.f__Catabacteriaceae	GOBP_COPPER_ION_TRANSPORT	0.09	0.815318
o__Clostridiales.f__Catabacteriaceae	GOBP_HISTAMINE_TRANSPORT	-0.46	0.216838
o__Clostridiales.f__Catabacteriaceae	GOBP_PURINE_CONTAINING_COMPOUND_SALVAGE	0.05	0.888697
o__Clostridiales.f__Catabacteriaceae	GOBP_PROTEIN_NEDDYLATION	0.07	0.851885
o__Clostridiales.f__Catabacteriaceae	GOBP_CYTIDINE_METABOLIC_PROCESS	-0.11	0.779057
o__Clostridiales.f__Catabacteriaceae	GOBP_RIBONUCLEOSIDE_METABOLIC_PROCESS	0.31	0.416291
o__Clostridiales.f__Catabacteriaceae	GOBP_REGULATION_OF_UNSATURATED_FATTY_ACID_BIOSYNTHETIC_PROCESS	0.02	0.962817
o__Clostridiales.f__Catabacteriaceae	GOBP_REGULATION_OF_PROTEIN_NEDDYLATION	0.09	0.815318
o__Clostridiales.f__Catabacteriaceae	GOBP_POSITIVE_REGULATION_OF_FATTY_ACID_BIOSYNTHETIC_PROCESS	0.15	0.707689
o__Clostridiales.f__Catabacteriaceae	GOBP_POSITIVE_REGULATION_OF_MYOBLAST_PROLIFERATION	0.13	0.743162
o__Clostridiales.f__Catabacteriaceae	GOBP_PURINE_NUCLEOSIDE_BIOSYNTHETIC_PROCESS	0.46	0.216838
o__Clostridiales.f__Catabacteriaceae	GOBP_ENDOPLASMIC_RETICULUM_MEMBRANE_ORGANIZATION	-0.37	0.333899
o__Clostridiales.f__Catabacteriaceae	GOBP_AUTOPHAGY_OF_NUCLEUS	0.64	0.0639241
o__Clostridiales.f__Catabacteriaceae	GOBP_SIGNAL_PEPTIDE_PROCESSING	0.29	0.44561
o__Clostridiales.f__Catabacteriaceae	GOBP_CELLULAR_POLYSACCHARIDE_CATABOLIC_PROCESS	-0.22	0.571145
o__Clostridiales.f__Catabacteriaceae	GOBP_HISTAMINE_PRODUCTION_INVOLVED_IN_INFLAMMATORY_RESPONSE	0.16	0.672697
o__Clostridiales.f__Catabacteriaceae	GOBP_POSITIVE_REGULATION_OF_ERAD_PATHWAY	0.26	0.506811
o__Clostridiales.f__Catabacteriaceae	GOBP_AGGREPHAGY	0.18	0.63824
o__Clostridiales.f__Catabacteriaceae	GOBP_PROTEIN_TARGETING_TO_MEMBRANE	-0.05	0.888697
o__Clostridiales.f__Catabacteriaceae	GOBP_GROWTH_HORMONE_SECRETION	0.24	0.538609
o__Clostridiales.f__Catabacteriaceae	GOBP_HISTAMINE_SECRETION	-0.07	0.851885
o__Clostridiales.f__Catabacteriaceae	GOBP_CELLULAR_RESPONSE_TO_NITROGEN_STARVATION	-0.46	0.216838
o__Clostridiales.f__Catabacteriaceae	GOBP_POSITIVE_REGULATION_OF_PROTEIN_TARGETING_TO_MEMBRANE	0.26	0.506811
o__Clostridiales.f__Catabacteriaceae	GOBP_CELLULAR_RESPONSE_TO_OXYGEN_RADICAL	-0.29	0.44561
o__Clostridiales.f__Catabacteriaceae	GOBP_POLYSACCHARIDE_CATABOLIC_PROCESS	0	1
o__Clostridiales.f__Catabacteriaceae	GOBP_POSITIVE_REGULATION_OF_PEPTIDYL_THREONINE_PHOSPHORYLATION	0.04	0.925695
o__Clostridiales.f__Catabacteriaceae	GOBP_REGULATION_OF_MYOBLAST_PROLIFERATION	0.04	0.925695
o__Clostridiales.f__Catabacteriaceae	GOBP_RESPONSE_TO_MERCURY_ION	-0.24	0.538609
o__Clostridiales.f__Catabacteriaceae	GOBP_REGULATION_OF_TRANSCRIPTION_FROM_RNA_POLYMERASE_II_PROMOTER_IN_RESPONSE_TO_HYPOXIA	0.37	0.333899
o__Clostridiales.f__Catabacteriaceae	GOBP_CHAPERONE_MEDIATED_PROTEIN_COMPLEX_ASSEMBLY	0.09	0.815318
o__Clostridiales.f__Catabacteriaceae	GOBP_LUTEINIZING_HORMONE_SECRETION	0.04	0.925695
o__Clostridiales.f__Catabacteriaceae	GOBP_GRANULOCYTE_MACROPHAGE_COLONY_STIMULATING_FACTOR_PRODUCTION	0.2	0.604372
o__Clostridiales.f__Catabacteriaceae	GOBP_POSITIVE_REGULATION_OF_GRANULOCYTE_MACROPHAGE_COLONY_STIMULATING_FACTOR_PRODUCTION	-0.02	0.962817
o__Clostridiales.f__Catabacteriaceae	GOBP_NEGATIVE_REGULATION_OF_ADENYLATE_CYCLASE_ACTIVATING_G_PROTEIN_COUPLED_RECEPTOR_SIGNALING_PATHWAY	-0.04	0.925695
o__Clostridiales.f__Catabacteriaceae	GOBP_PURINE_NUCLEOSIDE_MONOPHOSPHATE_BIOSYNTHETIC_PROCESS	-0.31	0.416291
o__Clostridiales.f__Catabacteriaceae	GOBP_MAINTENANCE_OF_SISTER_CHROMATID_COHESION	0.49	0.177549
o__Clostridiales.f__Catabacteriaceae	GOBP_RIBONUCLEOSIDE_CATABOLIC_PROCESS	0.35	0.360402
o__Clostridiales.f__Catabacteriaceae	GOBP_POSITIVE_REGULATION_OF_CELL_MIGRATION_INVOLVED_IN_SPROUTING_ANGIOGENESIS	0.15	0.707689
o__Clostridiales.f__Catabacteriaceae	GOBP_POSITIVE_REGULATION_OF_GLUTAMATE_SECRETION	0.62	0.074438
o__Clostridiales.f__Catabacteriaceae	GOBP_FC_EPSILON_RECEPTOR_SIGNALING_PATHWAY	0.47	0.196644
o__Clostridiales.f__Catabacteriaceae	GOBP_GROOMING_BEHAVIOR	-0.05	0.888697
o__Clostridiales.f__Catabacteriaceae	GOBP_CYTIDINE_TO_URIDINE_EDITING	-0.26	0.506811
o__Clostridiales.f__Catabacteriaceae	GOBP_REGULATION_OF_HEMATOPOIETIC_STEM_CELL_DIFFERENTIATION	0.27	0.475797
o__Clostridiales.f__Catabacteriaceae	GOBP_GONADOTROPIN_SECRETION	0.29	0.44561
o__Clostridiales.f__Catabacteriaceae	GOBP_GOLGI_LUMEN_ACIDIFICATION	0.47	0.196644
o__Clostridiales.f__Catabacteriaceae	GOBP_PURINE_RIBONUCLEOSIDE_METABOLIC_PROCESS	0.29	0.44561
o__Clostridiales.f__Catabacteriaceae	GOBP_PYRIMIDINE_NUCLEOSIDE_CATABOLIC_PROCESS	0.26	0.506811
o__Clostridiales.f__Catabacteriaceae	GOBP_POSITIVE_REGULATION_OF_STEM_CELL_DIFFERENTIATION	-0.35	0.360402
o__Clostridiales.f__Catabacteriaceae	GOBP_LEUKOCYTE_AGGREGATION	0.15	0.707689
o__Clostridiales.f__Catabacteriaceae	GOBP_OUTER_MITOCHONDRIAL_MEMBRANE_ORGANIZATION	0.13	0.743162
o__Clostridiales.f__Catabacteriaceae	GOBP_REGULATION_OF_CYTOPLASMIC_TRANSLATION	0.37	0.333899
o__Clostridiales.f__Catabacteriaceae	GOBP_EMBRYONIC_PLACENTA_MORPHOGENESIS	-0.09	0.815318
o__Clostridiales.f__Catabacteriaceae	GOBP_POSITIVE_REGULATION_OF_SMOOTH_MUSCLE_CELL_DIFFERENTIATION	-0.75	0.0203173
o__Clostridiales.f__Catabacteriaceae	GOBP_REGULATION_OF_TRANSCRIPTION_INVOLVED_IN_G1_S_TRANSITION_OF_MITOTIC_CELL_CYCLE	0.64	0.0639241
o__Clostridiales.f__Catabacteriaceae	GOBP_NEGATIVE_REGULATION_OF_RESPONSE_TO_OXIDATIVE_STRESS	-0.47	0.196644
o__Clostridiales.f__Catabacteriaceae	GOBP_RESPONSE_TO_PLATELET_DERIVED_GROWTH_FACTOR	0.02	0.962817
o__Clostridiales.f__Catabacteriaceae	GOBP_BLEB_ASSEMBLY	0.47	0.196644
o__Clostridiales.f__Catabacteriaceae	GOBP_NEGATIVE_REGULATION_OF_RESPONSE_TO_REACTIVE_OXYGEN_SPECIES	-0.07	0.851885
o__Clostridiales.f__Catabacteriaceae	GOBP_BASE_CONVERSION_OR_SUBSTITUTION_EDITING	-0.07	0.851885
o__Clostridiales.f__Catabacteriaceae	GOBP_REGULATION_OF_CELL_GROWTH_INVOLVED_IN_CARDIAC_MUSCLE_CELL_DEVELOPMENT	-0.05	0.888697
o__Clostridiales.f__Catabacteriaceae	GOBP_REGULATION_OF_COMPLEMENT_DEPENDENT_CYTOTOXICITY	0.18	0.63824
o__Clostridiales.f__Catabacteriaceae	GOBP_REGULATION_OF_AMINO_ACID_TRANSPORT	-0.15	0.707689
o__Clostridiales.f__Catabacteriaceae	GOBP_CARDIAC_MUSCLE_CELL_FATE_COMMITMENT	0.49	0.177549
o__Clostridiales.f__Catabacteriaceae	GOBP_REGULATION_OF_ERAD_PATHWAY	0.58	0.098536
g__Parabacteroides.s__Parabacteroides_goldsteinii	GOBP_PROTEIN_DENEDDYLATION	-0.15	0.70294
g__Parabacteroides.s__Parabacteroides_goldsteinii	GOBP_PURINE_NUCLEOTIDE_SALVAGE	0.14	0.722087
g__Parabacteroides.s__Parabacteroides_goldsteinii	GOBP_COPPER_ION_TRANSPORT	0.21	0.591373
g__Parabacteroides.s__Parabacteroides_goldsteinii	GOBP_HISTAMINE_TRANSPORT	-0.03	0.939531
g__Parabacteroides.s__Parabacteroides_goldsteinii	GOBP_PURINE_CONTAINING_COMPOUND_SALVAGE	0.2	0.60953
g__Parabacteroides.s__Parabacteroides_goldsteinii	GOBP_PROTEIN_NEDDYLATION	-0.17	0.665085
g__Parabacteroides.s__Parabacteroides_goldsteinii	GOBP_CYTIDINE_METABOLIC_PROCESS	-0.14	0.722087
g__Parabacteroides.s__Parabacteroides_goldsteinii	GOBP_RIBONUCLEOSIDE_METABOLIC_PROCESS	0.21	0.591373
g__Parabacteroides.s__Parabacteroides_goldsteinii	GOBP_REGULATION_OF_UNSATURATED_FATTY_ACID_BIOSYNTHETIC_PROCESS	0.5	0.165574
g__Parabacteroides.s__Parabacteroides_goldsteinii	GOBP_REGULATION_OF_PROTEIN_NEDDYLATION	0.12	0.760776
g__Parabacteroides.s__Parabacteroides_goldsteinii	GOBP_POSITIVE_REGULATION_OF_FATTY_ACID_BIOSYNTHETIC_PROCESS	0.47	0.206819
g__Parabacteroides.s__Parabacteroides_goldsteinii	GOBP_POSITIVE_REGULATION_OF_MYOBLAST_PROLIFERATION	0.25	0.520767
g__Parabacteroides.s__Parabacteroides_goldsteinii	GOBP_PURINE_NUCLEOSIDE_BIOSYNTHETIC_PROCESS	0.21	0.591373
g__Parabacteroides.s__Parabacteroides_goldsteinii	GOBP_ENDOPLASMIC_RETICULUM_MEMBRANE_ORGANIZATION	0.04	0.919421
g__Parabacteroides.s__Parabacteroides_goldsteinii	GOBP_AUTOPHAGY_OF_NUCLEUS	0.67	0.0468199
g__Parabacteroides.s__Parabacteroides_goldsteinii	GOBP_SIGNAL_PEPTIDE_PROCESSING	0.17	0.665085
g__Parabacteroides.s__Parabacteroides_goldsteinii	GOBP_CELLULAR_POLYSACCHARIDE_CATABOLIC_PROCESS	0.61	0.0786499
g__Parabacteroides.s__Parabacteroides_goldsteinii	GOBP_HISTAMINE_PRODUCTION_INVOLVED_IN_INFLAMMATORY_RESPONSE	0.19	0.627873
g__Parabacteroides.s__Parabacteroides_goldsteinii	GOBP_POSITIVE_REGULATION_OF_ERAD_PATHWAY	0.41	0.278308
g__Parabacteroides.s__Parabacteroides_goldsteinii	GOBP_AGGREPHAGY	0.39	0.304641
g__Parabacteroides.s__Parabacteroides_goldsteinii	GOBP_PROTEIN_TARGETING_TO_MEMBRANE	-0.1	0.79993
g__Parabacteroides.s__Parabacteroides_goldsteinii	GOBP_GROWTH_HORMONE_SECRETION	0.43	0.253214
g__Parabacteroides.s__Parabacteroides_goldsteinii	GOBP_HISTAMINE_SECRETION	0.05	0.89935
g__Parabacteroides.s__Parabacteroides_goldsteinii	GOBP_CELLULAR_RESPONSE_TO_NITROGEN_STARVATION	0.26	0.503659
g__Parabacteroides.s__Parabacteroides_goldsteinii	GOBP_POSITIVE_REGULATION_OF_PROTEIN_TARGETING_TO_MEMBRANE	0.05	0.89935
g__Parabacteroides.s__Parabacteroides_goldsteinii	GOBP_CELLULAR_RESPONSE_TO_OXYGEN_RADICAL	0.17	0.665085
g__Parabacteroides.s__Parabacteroides_goldsteinii	GOBP_POLYSACCHARIDE_CATABOLIC_PROCESS	0.68	0.0424979
g__Parabacteroides.s__Parabacteroides_goldsteinii	GOBP_POSITIVE_REGULATION_OF_PEPTIDYL_THREONINE_PHOSPHORYLATION	0.38	0.318262
g__Parabacteroides.s__Parabacteroides_goldsteinii	GOBP_REGULATION_OF_MYOBLAST_PROLIFERATION	0.23	0.55565
g__Parabacteroides.s__Parabacteroides_goldsteinii	GOBP_RESPONSE_TO_MERCURY_ION	0.44	0.241137
g__Parabacteroides.s__Parabacteroides_goldsteinii	GOBP_REGULATION_OF_TRANSCRIPTION_FROM_RNA_POLYMERASE_II_PROMOTER_IN_RESPONSE_TO_HYPOXIA	0.84	0.00444222
g__Parabacteroides.s__Parabacteroides_goldsteinii	GOBP_CHAPERONE_MEDIATED_PROTEIN_COMPLEX_ASSEMBLY	0.2	0.60953
g__Parabacteroides.s__Parabacteroides_goldsteinii	GOBP_LUTEINIZING_HORMONE_SECRETION	0.04	0.919421
g__Parabacteroides.s__Parabacteroides_goldsteinii	GOBP_GRANULOCYTE_MACROPHAGE_COLONY_STIMULATING_FACTOR_PRODUCTION	0.55	0.121299
g__Parabacteroides.s__Parabacteroides_goldsteinii	GOBP_POSITIVE_REGULATION_OF_GRANULOCYTE_MACROPHAGE_COLONY_STIMULATING_FACTOR_PRODUCTION	0.42	0.265605
g__Parabacteroides.s__Parabacteroides_goldsteinii	GOBP_NEGATIVE_REGULATION_OF_ADENYLATE_CYCLASE_ACTIVATING_G_PROTEIN_COUPLED_RECEPTOR_SIGNALING_PATHWAY	0.01	0.979831
g__Parabacteroides.s__Parabacteroides_goldsteinii	GOBP_PURINE_NUCLEOSIDE_MONOPHOSPHATE_BIOSYNTHETIC_PROCESS	-0.51	0.156073
g__Parabacteroides.s__Parabacteroides_goldsteinii	GOBP_MAINTENANCE_OF_SISTER_CHROMATID_COHESION	0.35	0.360904
g__Parabacteroides.s__Parabacteroides_goldsteinii	GOBP_RIBONUCLEOSIDE_CATABOLIC_PROCESS	0.46	0.217938
g__Parabacteroides.s__Parabacteroides_goldsteinii	GOBP_POSITIVE_REGULATION_OF_CELL_MIGRATION_INVOLVED_IN_SPROUTING_ANGIOGENESIS	0.46	0.217938
g__Parabacteroides.s__Parabacteroides_goldsteinii	GOBP_POSITIVE_REGULATION_OF_GLUTAMATE_SECRETION	0.44	0.241137
g__Parabacteroides.s__Parabacteroides_goldsteinii	GOBP_FC_EPSILON_RECEPTOR_SIGNALING_PATHWAY	0.65	0.0562851
g__Parabacteroides.s__Parabacteroides_goldsteinii	GOBP_GROOMING_BEHAVIOR	0.26	0.503659
g__Parabacteroides.s__Parabacteroides_goldsteinii	GOBP_CYTIDINE_TO_URIDINE_EDITING	-0.15	0.70294
g__Parabacteroides.s__Parabacteroides_goldsteinii	GOBP_REGULATION_OF_HEMATOPOIETIC_STEM_CELL_DIFFERENTIATION	-0.04	0.919421
g__Parabacteroides.s__Parabacteroides_goldsteinii	GOBP_GONADOTROPIN_SECRETION	0.51	0.156073
g__Parabacteroides.s__Parabacteroides_goldsteinii	GOBP_GOLGI_LUMEN_ACIDIFICATION	0.33	0.390767
g__Parabacteroides.s__Parabacteroides_goldsteinii	GOBP_PURINE_RIBONUCLEOSIDE_METABOLIC_PROCESS	0.25	0.520767
g__Parabacteroides.s__Parabacteroides_goldsteinii	GOBP_PYRIMIDINE_NUCLEOSIDE_CATABOLIC_PROCESS	0.33	0.390767
g__Parabacteroides.s__Parabacteroides_goldsteinii	GOBP_POSITIVE_REGULATION_OF_STEM_CELL_DIFFERENTIATION	0.46	0.217938
g__Parabacteroides.s__Parabacteroides_goldsteinii	GOBP_LEUKOCYTE_AGGREGATION	0.51	0.156073
g__Parabacteroides.s__Parabacteroides_goldsteinii	GOBP_OUTER_MITOCHONDRIAL_MEMBRANE_ORGANIZATION	0.06	0.879329
g__Parabacteroides.s__Parabacteroides_goldsteinii	GOBP_REGULATION_OF_CYTOPLASMIC_TRANSLATION	0.24	0.5381
g__Parabacteroides.s__Parabacteroides_goldsteinii	GOBP_EMBRYONIC_PLACENTA_MORPHOGENESIS	0.5	0.1754
g__Parabacteroides.s__Parabacteroides_goldsteinii	GOBP_POSITIVE_REGULATION_OF_SMOOTH_MUSCLE_CELL_DIFFERENTIATION	0.19	0.627873
g__Parabacteroides.s__Parabacteroides_goldsteinii	GOBP_REGULATION_OF_TRANSCRIPTION_INVOLVED_IN_G1_S_TRANSITION_OF_MITOTIC_CELL_CYCLE	0.46	0.217938
g__Parabacteroides.s__Parabacteroides_goldsteinii	GOBP_NEGATIVE_REGULATION_OF_RESPONSE_TO_OXIDATIVE_STRESS	0.29	0.453753
g__Parabacteroides.s__Parabacteroides_goldsteinii	GOBP_RESPONSE_TO_PLATELET_DERIVED_GROWTH_FACTOR	0.51	0.156073
g__Parabacteroides.s__Parabacteroides_goldsteinii	GOBP_BLEB_ASSEMBLY	0.65	0.0562851
g__Parabacteroides.s__Parabacteroides_goldsteinii	GOBP_NEGATIVE_REGULATION_OF_RESPONSE_TO_REACTIVE_OXYGEN_SPECIES	0.66	0.0514137
g__Parabacteroides.s__Parabacteroides_goldsteinii	GOBP_BASE_CONVERSION_OR_SUBSTITUTION_EDITING	-0.17	0.665085
g__Parabacteroides.s__Parabacteroides_goldsteinii	GOBP_REGULATION_OF_CELL_GROWTH_INVOLVED_IN_CARDIAC_MUSCLE_CELL_DEVELOPMENT	0.02	0.959671
g__Parabacteroides.s__Parabacteroides_goldsteinii	GOBP_REGULATION_OF_COMPLEMENT_DEPENDENT_CYTOTOXICITY	0.58	0.0985722
g__Parabacteroides.s__Parabacteroides_goldsteinii	GOBP_REGULATION_OF_AMINO_ACID_TRANSPORT	0.1	0.79993
g__Parabacteroides.s__Parabacteroides_goldsteinii	GOBP_CARDIAC_MUSCLE_CELL_FATE_COMMITMENT	0.35	0.360904
g__Parabacteroides.s__Parabacteroides_goldsteinii	GOBP_REGULATION_OF_ERAD_PATHWAY	0.24	0.5381
g__Catabacter.s__uncultured_rumen_bacterium	GOBP_PROTEIN_DENEDDYLATION	0.05	0.907177
g__Catabacter.s__uncultured_rumen_bacterium	GOBP_PURINE_NUCLEOTIDE_SALVAGE	0.16	0.681397
g__Catabacter.s__uncultured_rumen_bacterium	GOBP_COPPER_ION_TRANSPORT	0.48	0.191767
g__Catabacter.s__uncultured_rumen_bacterium	GOBP_HISTAMINE_TRANSPORT	-0.3	0.438198
g__Catabacter.s__uncultured_rumen_bacterium	GOBP_PURINE_CONTAINING_COMPOUND_SALVAGE	0.02	0.953528
g__Catabacter.s__uncultured_rumen_bacterium	GOBP_PROTEIN_NEDDYLATION	0.14	0.725369
g__Catabacter.s__uncultured_rumen_bacterium	GOBP_CYTIDINE_METABOLIC_PROCESS	0.37	0.333899
g__Catabacter.s__uncultured_rumen_bacterium	GOBP_RIBONUCLEOSIDE_METABOLIC_PROCESS	0.48	0.191767
g__Catabacter.s__uncultured_rumen_bacterium	GOBP_REGULATION_OF_UNSATURATED_FATTY_ACID_BIOSYNTHETIC_PROCESS	0.11	0.770047
g__Catabacter.s__uncultured_rumen_bacterium	GOBP_REGULATION_OF_PROTEIN_NEDDYLATION	0.25	0.514689
g__Catabacter.s__uncultured_rumen_bacterium	GOBP_POSITIVE_REGULATION_OF_FATTY_ACID_BIOSYNTHETIC_PROCESS	0.37	0.333899
g__Catabacter.s__uncultured_rumen_bacterium	GOBP_POSITIVE_REGULATION_OF_MYOBLAST_PROLIFERATION	0.16	0.681397
g__Catabacter.s__uncultured_rumen_bacterium	GOBP_PURINE_NUCLEOSIDE_BIOSYNTHETIC_PROCESS	0.48	0.191767
g__Catabacter.s__uncultured_rumen_bacterium	GOBP_ENDOPLASMIC_RETICULUM_MEMBRANE_ORGANIZATION	-0.18	0.63824
g__Catabacter.s__uncultured_rumen_bacterium	GOBP_AUTOPHAGY_OF_NUCLEUS	0.71	0.0330131
g__Catabacter.s__uncultured_rumen_bacterium	GOBP_SIGNAL_PEPTIDE_PROCESSING	0.46	0.216838
g__Catabacter.s__uncultured_rumen_bacterium	GOBP_CELLULAR_POLYSACCHARIDE_CATABOLIC_PROCESS	0.18	0.63824
g__Catabacter.s__uncultured_rumen_bacterium	GOBP_HISTAMINE_PRODUCTION_INVOLVED_IN_INFLAMMATORY_RESPONSE	0.43	0.243613
g__Catabacter.s__uncultured_rumen_bacterium	GOBP_POSITIVE_REGULATION_OF_ERAD_PATHWAY	0.37	0.333899
g__Catabacter.s__uncultured_rumen_bacterium	GOBP_AGGREPHAGY	0.59	0.0921203
g__Catabacter.s__uncultured_rumen_bacterium	GOBP_PROTEIN_TARGETING_TO_MEMBRANE	0.25	0.514689
g__Catabacter.s__uncultured_rumen_bacterium	GOBP_GROWTH_HORMONE_SECRETION	0.48	0.191767
g__Catabacter.s__uncultured_rumen_bacterium	GOBP_HISTAMINE_SECRETION	0.14	0.725369
g__Catabacter.s__uncultured_rumen_bacterium	GOBP_CELLULAR_RESPONSE_TO_NITROGEN_STARVATION	-0.11	0.770047
g__Catabacter.s__uncultured_rumen_bacterium	GOBP_POSITIVE_REGULATION_OF_PROTEIN_TARGETING_TO_MEMBRANE	0.27	0.475797
g__Catabacter.s__uncultured_rumen_bacterium	GOBP_CELLULAR_RESPONSE_TO_OXYGEN_RADICAL	-0.14	0.725369
g__Catabacter.s__uncultured_rumen_bacterium	GOBP_POLYSACCHARIDE_CATABOLIC_PROCESS	0.37	0.333899
g__Catabacter.s__uncultured_rumen_bacterium	GOBP_POSITIVE_REGULATION_OF_PEPTIDYL_THREONINE_PHOSPHORYLATION	0.27	0.475797
g__Catabacter.s__uncultured_rumen_bacterium	GOBP_REGULATION_OF_MYOBLAST_PROLIFERATION	0.18	0.63824
g__Catabacter.s__uncultured_rumen_bacterium	GOBP_RESPONSE_TO_MERCURY_ION	0.07	0.861067
g__Catabacter.s__uncultured_rumen_bacterium	GOBP_REGULATION_OF_TRANSCRIPTION_FROM_RNA_POLYMERASE_II_PROMOTER_IN_RESPONSE_TO_HYPOXIA	0.5	0.168415
g__Catabacter.s__uncultured_rumen_bacterium	GOBP_CHAPERONE_MEDIATED_PROTEIN_COMPLEX_ASSEMBLY	0.16	0.681397
g__Catabacter.s__uncultured_rumen_bacterium	GOBP_LUTEINIZING_HORMONE_SECRETION	-0.05	0.907177
g__Catabacter.s__uncultured_rumen_bacterium	GOBP_GRANULOCYTE_MACROPHAGE_COLONY_STIMULATING_FACTOR_PRODUCTION	0.39	0.30218
g__Catabacter.s__uncultured_rumen_bacterium	GOBP_POSITIVE_REGULATION_OF_GRANULOCYTE_MACROPHAGE_COLONY_STIMULATING_FACTOR_PRODUCTION	0.02	0.953528
g__Catabacter.s__uncultured_rumen_bacterium	GOBP_NEGATIVE_REGULATION_OF_ADENYLATE_CYCLASE_ACTIVATING_G_PROTEIN_COUPLED_RECEPTOR_SIGNALING_PATHWAY	0.18	0.63824
g__Catabacter.s__uncultured_rumen_bacterium	GOBP_PURINE_NUCLEOSIDE_MONOPHOSPHATE_BIOSYNTHETIC_PROCESS	-0.43	0.243613
g__Catabacter.s__uncultured_rumen_bacterium	GOBP_MAINTENANCE_OF_SISTER_CHROMATID_COHESION	0.71	0.0330131
g__Catabacter.s__uncultured_rumen_bacterium	GOBP_RIBONUCLEOSIDE_CATABOLIC_PROCESS	0.71	0.0330131
g__Catabacter.s__uncultured_rumen_bacterium	GOBP_POSITIVE_REGULATION_OF_CELL_MIGRATION_INVOLVED_IN_SPROUTING_ANGIOGENESIS	0.64	0.0639241
g__Catabacter.s__uncultured_rumen_bacterium	GOBP_POSITIVE_REGULATION_OF_GLUTAMATE_SECRETION	0.73	0.0254636
g__Catabacter.s__uncultured_rumen_bacterium	GOBP_FC_EPSILON_RECEPTOR_SIGNALING_PATHWAY	0.73	0.0254636
g__Catabacter.s__uncultured_rumen_bacterium	GOBP_GROOMING_BEHAVIOR	0.02	0.953528
g__Catabacter.s__uncultured_rumen_bacterium	GOBP_CYTIDINE_TO_URIDINE_EDITING	0.05	0.907177
g__Catabacter.s__uncultured_rumen_bacterium	GOBP_REGULATION_OF_HEMATOPOIETIC_STEM_CELL_DIFFERENTIATION	0.25	0.514689
g__Catabacter.s__uncultured_rumen_bacterium	GOBP_GONADOTROPIN_SECRETION	0.5	0.168415
g__Catabacter.s__uncultured_rumen_bacterium	GOBP_GOLGI_LUMEN_ACIDIFICATION	0.73	0.0254636
g__Catabacter.s__uncultured_rumen_bacterium	GOBP_PURINE_RIBONUCLEOSIDE_METABOLIC_PROCESS	0.37	0.333899
g__Catabacter.s__uncultured_rumen_bacterium	GOBP_PYRIMIDINE_NUCLEOSIDE_CATABOLIC_PROCESS	0.73	0.0254636
g__Catabacter.s__uncultured_rumen_bacterium	GOBP_POSITIVE_REGULATION_OF_STEM_CELL_DIFFERENTIATION	-0.02	0.953528
g__Catabacter.s__uncultured_rumen_bacterium	GOBP_LEUKOCYTE_AGGREGATION	0.5	0.168415
g__Catabacter.s__uncultured_rumen_bacterium	GOBP_OUTER_MITOCHONDRIAL_MEMBRANE_ORGANIZATION	-0.07	0.861067
g__Catabacter.s__uncultured_rumen_bacterium	GOBP_REGULATION_OF_CYTOPLASMIC_TRANSLATION	0.64	0.0639241
g__Catabacter.s__uncultured_rumen_bacterium	GOBP_EMBRYONIC_PLACENTA_MORPHOGENESIS	-0.07	0.861067
g__Catabacter.s__uncultured_rumen_bacterium	GOBP_POSITIVE_REGULATION_OF_SMOOTH_MUSCLE_CELL_DIFFERENTIATION	-0.3	0.438198
g__Catabacter.s__uncultured_rumen_bacterium	GOBP_REGULATION_OF_TRANSCRIPTION_INVOLVED_IN_G1_S_TRANSITION_OF_MITOTIC_CELL_CYCLE	0.71	0.0330131
g__Catabacter.s__uncultured_rumen_bacterium	GOBP_NEGATIVE_REGULATION_OF_RESPONSE_TO_OXIDATIVE_STRESS	0.05	0.907177
g__Catabacter.s__uncultured_rumen_bacterium	GOBP_RESPONSE_TO_PLATELET_DERIVED_GROWTH_FACTOR	0.43	0.243613
g__Catabacter.s__uncultured_rumen_bacterium	GOBP_BLEB_ASSEMBLY	0.73	0.0254636
g__Catabacter.s__uncultured_rumen_bacterium	GOBP_NEGATIVE_REGULATION_OF_RESPONSE_TO_REACTIVE_OXYGEN_SPECIES	0.32	0.401969
g__Catabacter.s__uncultured_rumen_bacterium	GOBP_BASE_CONVERSION_OR_SUBSTITUTION_EDITING	0.14	0.725369
g__Catabacter.s__uncultured_rumen_bacterium	GOBP_REGULATION_OF_CELL_GROWTH_INVOLVED_IN_CARDIAC_MUSCLE_CELL_DEVELOPMENT	-0.02	0.953528
g__Catabacter.s__uncultured_rumen_bacterium	GOBP_REGULATION_OF_COMPLEMENT_DEPENDENT_CYTOTOXICITY	0.55	0.12687
g__Catabacter.s__uncultured_rumen_bacterium	GOBP_REGULATION_OF_AMINO_ACID_TRANSPORT	0.27	0.475797
g__Catabacter.s__uncultured_rumen_bacterium	GOBP_CARDIAC_MUSCLE_CELL_FATE_COMMITMENT	0.71	0.0330131
g__Catabacter.s__uncultured_rumen_bacterium	GOBP_REGULATION_OF_ERAD_PATHWAY	0.64	0.0639241
g__Eisenbergiella.s__uncultured_organism	GOBP_PROTEIN_DENEDDYLATION	0.31	0.421732
g__Eisenbergiella.s__uncultured_organism	GOBP_PURINE_NUCLEOTIDE_SALVAGE	0.04	0.919421
g__Eisenbergiella.s__uncultured_organism	GOBP_COPPER_ION_TRANSPORT	-0.17	0.665085
g__Eisenbergiella.s__uncultured_organism	GOBP_HISTAMINE_TRANSPORT	0.68	0.0424979
g__Eisenbergiella.s__uncultured_organism	GOBP_PURINE_CONTAINING_COMPOUND_SALVAGE	0.24	0.5381
g__Eisenbergiella.s__uncultured_organism	GOBP_PROTEIN_NEDDYLATION	0.14	0.722087
g__Eisenbergiella.s__uncultured_organism	GOBP_CYTIDINE_METABOLIC_PROCESS	-0.19	0.627873
g__Eisenbergiella.s__uncultured_organism	GOBP_RIBONUCLEOSIDE_METABOLIC_PROCESS	0.04	0.919421
g__Eisenbergiella.s__uncultured_organism	GOBP_REGULATION_OF_UNSATURATED_FATTY_ACID_BIOSYNTHETIC_PROCESS	0.39	0.304641
g__Eisenbergiella.s__uncultured_organism	GOBP_REGULATION_OF_PROTEIN_NEDDYLATION	-0.08	0.839472
g__Eisenbergiella.s__uncultured_organism	GOBP_POSITIVE_REGULATION_OF_FATTY_ACID_BIOSYNTHETIC_PROCESS	-0.2	0.60953
g__Eisenbergiella.s__uncultured_organism	GOBP_POSITIVE_REGULATION_OF_MYOBLAST_PROLIFERATION	0.46	0.217938
g__Eisenbergiella.s__uncultured_organism	GOBP_PURINE_NUCLEOSIDE_BIOSYNTHETIC_PROCESS	-0.15	0.70294
g__Eisenbergiella.s__uncultured_organism	GOBP_ENDOPLASMIC_RETICULUM_MEMBRANE_ORGANIZATION	0.57	0.105832
g__Eisenbergiella.s__uncultured_organism	GOBP_AUTOPHAGY_OF_NUCLEUS	0.23	0.55565
g__Eisenbergiella.s__uncultured_organism	GOBP_SIGNAL_PEPTIDE_PROCESSING	-0.17	0.665085
g__Eisenbergiella.s__uncultured_organism	GOBP_CELLULAR_POLYSACCHARIDE_CATABOLIC_PROCESS	-0.07	0.859366
g__Eisenbergiella.s__uncultured_organism	GOBP_HISTAMINE_PRODUCTION_INVOLVED_IN_INFLAMMATORY_RESPONSE	0.13	0.741369
g__Eisenbergiella.s__uncultured_organism	GOBP_POSITIVE_REGULATION_OF_ERAD_PATHWAY	0.17	0.665085
g__Eisenbergiella.s__uncultured_organism	GOBP_AGGREPHAGY	0.03	0.939531
g__Eisenbergiella.s__uncultured_organism	GOBP_PROTEIN_TARGETING_TO_MEMBRANE	0.26	0.503659
g__Eisenbergiella.s__uncultured_organism	GOBP_GROWTH_HORMONE_SECRETION	-0.29	0.453753
g__Eisenbergiella.s__uncultured_organism	GOBP_HISTAMINE_SECRETION	0.4	0.291321
g__Eisenbergiella.s__uncultured_organism	GOBP_CELLULAR_RESPONSE_TO_NITROGEN_STARVATION	0.56	0.113407
g__Eisenbergiella.s__uncultured_organism	GOBP_POSITIVE_REGULATION_OF_PROTEIN_TARGETING_TO_MEMBRANE	-0.15	0.70294
g__Eisenbergiella.s__uncultured_organism	GOBP_CELLULAR_RESPONSE_TO_OXYGEN_RADICAL	-0.15	0.70294
g__Eisenbergiella.s__uncultured_organism	GOBP_POLYSACCHARIDE_CATABOLIC_PROCESS	-0.16	0.683936
g__Eisenbergiella.s__uncultured_organism	GOBP_POSITIVE_REGULATION_OF_PEPTIDYL_THREONINE_PHOSPHORYLATION	-0.31	0.421732
g__Eisenbergiella.s__uncultured_organism	GOBP_REGULATION_OF_MYOBLAST_PROLIFERATION	0.39	0.304641
g__Eisenbergiella.s__uncultured_organism	GOBP_RESPONSE_TO_MERCURY_ION	0.24	0.5381
g__Eisenbergiella.s__uncultured_organism	GOBP_REGULATION_OF_TRANSCRIPTION_FROM_RNA_POLYMERASE_II_PROMOTER_IN_RESPONSE_TO_HYPOXIA	0.21	0.591373
g__Eisenbergiella.s__uncultured_organism	GOBP_CHAPERONE_MEDIATED_PROTEIN_COMPLEX_ASSEMBLY	-0.26	0.503659
g__Eisenbergiella.s__uncultured_organism	GOBP_LUTEINIZING_HORMONE_SECRETION	0.32	0.406115
g__Eisenbergiella.s__uncultured_organism	GOBP_GRANULOCYTE_MACROPHAGE_COLONY_STIMULATING_FACTOR_PRODUCTION	0.07	0.859366
g__Eisenbergiella.s__uncultured_organism	GOBP_POSITIVE_REGULATION_OF_GRANULOCYTE_MACROPHAGE_COLONY_STIMULATING_FACTOR_PRODUCTION	0.56	0.113407
g__Eisenbergiella.s__uncultured_organism	GOBP_NEGATIVE_REGULATION_OF_ADENYLATE_CYCLASE_ACTIVATING_G_PROTEIN_COUPLED_RECEPTOR_SIGNALING_PATHWAY	0.25	0.520767
g__Eisenbergiella.s__uncultured_organism	GOBP_PURINE_NUCLEOSIDE_MONOPHOSPHATE_BIOSYNTHETIC_PROCESS	0.1	0.79993
g__Eisenbergiella.s__uncultured_organism	GOBP_MAINTENANCE_OF_SISTER_CHROMATID_COHESION	-0.07	0.859366
g__Eisenbergiella.s__uncultured_organism	GOBP_RIBONUCLEOSIDE_CATABOLIC_PROCESS	-0.01	0.979831
g__Eisenbergiella.s__uncultured_organism	GOBP_POSITIVE_REGULATION_OF_CELL_MIGRATION_INVOLVED_IN_SPROUTING_ANGIOGENESIS	-0.32	0.406115
g__Eisenbergiella.s__uncultured_organism	GOBP_POSITIVE_REGULATION_OF_GLUTAMATE_SECRETION	-0.28	0.470145
g__Eisenbergiella.s__uncultured_organism	GOBP_FC_EPSILON_RECEPTOR_SIGNALING_PATHWAY	-0.13	0.741369
g__Eisenbergiella.s__uncultured_organism	GOBP_GROOMING_BEHAVIOR	-0.13	0.741369
g__Eisenbergiella.s__uncultured_organism	GOBP_CYTIDINE_TO_URIDINE_EDITING	0.35	0.360904
g__Eisenbergiella.s__uncultured_organism	GOBP_REGULATION_OF_HEMATOPOIETIC_STEM_CELL_DIFFERENTIATION	-0.13	0.741369
g__Eisenbergiella.s__uncultured_organism	GOBP_GONADOTROPIN_SECRETION	-0.24	0.5381
g__Eisenbergiella.s__uncultured_organism	GOBP_GOLGI_LUMEN_ACIDIFICATION	-0.5	0.165574
g__Eisenbergiella.s__uncultured_organism	GOBP_PURINE_RIBONUCLEOSIDE_METABOLIC_PROCESS	0.31	0.421732
g__Eisenbergiella.s__uncultured_organism	GOBP_PYRIMIDINE_NUCLEOSIDE_CATABOLIC_PROCESS	-0.39	0.304641
g__Eisenbergiella.s__uncultured_organism	GOBP_POSITIVE_REGULATION_OF_STEM_CELL_DIFFERENTIATION	-0.11	0.780299
g__Eisenbergiella.s__uncultured_organism	GOBP_LEUKOCYTE_AGGREGATION	-0.16	0.683936
g__Eisenbergiella.s__uncultured_organism	GOBP_OUTER_MITOCHONDRIAL_MEMBRANE_ORGANIZATION	0.17	0.665085
g__Eisenbergiella.s__uncultured_organism	GOBP_REGULATION_OF_CYTOPLASMIC_TRANSLATION	-0.29	0.453753
g__Eisenbergiella.s__uncultured_organism	GOBP_EMBRYONIC_PLACENTA_MORPHOGENESIS	0.21	0.591373
g__Eisenbergiella.s__uncultured_organism	GOBP_POSITIVE_REGULATION_OF_SMOOTH_MUSCLE_CELL_DIFFERENTIATION	0.26	0.503659
g__Eisenbergiella.s__uncultured_organism	GOBP_REGULATION_OF_TRANSCRIPTION_INVOLVED_IN_G1_S_TRANSITION_OF_MITOTIC_CELL_CYCLE	0.05	0.89935
g__Eisenbergiella.s__uncultured_organism	GOBP_NEGATIVE_REGULATION_OF_RESPONSE_TO_OXIDATIVE_STRESS	0.17	0.665085
g__Eisenbergiella.s__uncultured_organism	GOBP_RESPONSE_TO_PLATELET_DERIVED_GROWTH_FACTOR	0.04	0.919421
g__Eisenbergiella.s__uncultured_organism	GOBP_BLEB_ASSEMBLY	-0.13	0.741369
g__Eisenbergiella.s__uncultured_organism	GOBP_NEGATIVE_REGULATION_OF_RESPONSE_TO_REACTIVE_OXYGEN_SPECIES	0.22	0.57341
g__Eisenbergiella.s__uncultured_organism	GOBP_BASE_CONVERSION_OR_SUBSTITUTION_EDITING	0.22	0.57341
g__Eisenbergiella.s__uncultured_organism	GOBP_REGULATION_OF_CELL_GROWTH_INVOLVED_IN_CARDIAC_MUSCLE_CELL_DEVELOPMENT	0.47	0.206819
g__Eisenbergiella.s__uncultured_organism	GOBP_REGULATION_OF_COMPLEMENT_DEPENDENT_CYTOTOXICITY	-0.11	0.780299
g__Eisenbergiella.s__uncultured_organism	GOBP_REGULATION_OF_AMINO_ACID_TRANSPORT	-0.4	0.291321
g__Eisenbergiella.s__uncultured_organism	GOBP_CARDIAC_MUSCLE_CELL_FATE_COMMITMENT	-0.5	0.165574
g__Eisenbergiella.s__uncultured_organism	GOBP_REGULATION_OF_ERAD_PATHWAY	0.03	0.939531
f__Comamonadaceae.g__Comamonas	GOBP_PROTEIN_DENEDDYLATION	0.09	0.815318
f__Comamonadaceae.g__Comamonas	GOBP_PURINE_NUCLEOTIDE_SALVAGE	-0.14	0.725369
f__Comamonadaceae.g__Comamonas	GOBP_COPPER_ION_TRANSPORT	-0.02	0.953528
f__Comamonadaceae.g__Comamonas	GOBP_HISTAMINE_TRANSPORT	-0.37	0.333899
f__Comamonadaceae.g__Comamonas	GOBP_PURINE_CONTAINING_COMPOUND_SALVAGE	-0.02	0.953528
f__Comamonadaceae.g__Comamonas	GOBP_PROTEIN_NEDDYLATION	0.09	0.815318
f__Comamonadaceae.g__Comamonas	GOBP_CYTIDINE_METABOLIC_PROCESS	-0.37	0.333899
f__Comamonadaceae.g__Comamonas	GOBP_RIBONUCLEOSIDE_METABOLIC_PROCESS	-0.48	0.191767
f__Comamonadaceae.g__Comamonas	GOBP_REGULATION_OF_UNSATURATED_FATTY_ACID_BIOSYNTHETIC_PROCESS	-0.59	0.0921203
f__Comamonadaceae.g__Comamonas	GOBP_REGULATION_OF_PROTEIN_NEDDYLATION	0.09	0.815318
f__Comamonadaceae.g__Comamonas	GOBP_POSITIVE_REGULATION_OF_FATTY_ACID_BIOSYNTHETIC_PROCESS	-0.02	0.953528
f__Comamonadaceae.g__Comamonas	GOBP_POSITIVE_REGULATION_OF_MYOBLAST_PROLIFERATION	-0.48	0.191767
f__Comamonadaceae.g__Comamonas	GOBP_PURINE_NUCLEOSIDE_BIOSYNTHETIC_PROCESS	-0.37	0.333899
f__Comamonadaceae.g__Comamonas	GOBP_ENDOPLASMIC_RETICULUM_MEMBRANE_ORGANIZATION	0.09	0.815318
f__Comamonadaceae.g__Comamonas	GOBP_AUTOPHAGY_OF_NUCLEUS	-0.48	0.191767
f__Comamonadaceae.g__Comamonas	GOBP_SIGNAL_PEPTIDE_PROCESSING	-0.25	0.514689
f__Comamonadaceae.g__Comamonas	GOBP_CELLULAR_POLYSACCHARIDE_CATABOLIC_PROCESS	-0.02	0.953528
f__Comamonadaceae.g__Comamonas	GOBP_HISTAMINE_PRODUCTION_INVOLVED_IN_INFLAMMATORY_RESPONSE	-0.59	0.0921203
f__Comamonadaceae.g__Comamonas	GOBP_POSITIVE_REGULATION_OF_ERAD_PATHWAY	-0.25	0.514689
f__Comamonadaceae.g__Comamonas	GOBP_AGGREPHAGY	-0.59	0.0921203
f__Comamonadaceae.g__Comamonas	GOBP_PROTEIN_TARGETING_TO_MEMBRANE	-0.25	0.514689
f__Comamonadaceae.g__Comamonas	GOBP_GROWTH_HORMONE_SECRETION	-0.02	0.953528
f__Comamonadaceae.g__Comamonas	GOBP_HISTAMINE_SECRETION	-0.59	0.0921203
f__Comamonadaceae.g__Comamonas	GOBP_CELLULAR_RESPONSE_TO_NITROGEN_STARVATION	-0.25	0.514689
f__Comamonadaceae.g__Comamonas	GOBP_POSITIVE_REGULATION_OF_PROTEIN_TARGETING_TO_MEMBRANE	-0.71	0.0330131
f__Comamonadaceae.g__Comamonas	GOBP_CELLULAR_RESPONSE_TO_OXYGEN_RADICAL	0.09	0.815318
f__Comamonadaceae.g__Comamonas	GOBP_POLYSACCHARIDE_CATABOLIC_PROCESS	-0.14	0.725369
f__Comamonadaceae.g__Comamonas	GOBP_POSITIVE_REGULATION_OF_PEPTIDYL_THREONINE_PHOSPHORYLATION	-0.14	0.725369
f__Comamonadaceae.g__Comamonas	GOBP_REGULATION_OF_MYOBLAST_PROLIFERATION	-0.48	0.191767
f__Comamonadaceae.g__Comamonas	GOBP_RESPONSE_TO_MERCURY_ION	-0.37	0.333899
f__Comamonadaceae.g__Comamonas	GOBP_REGULATION_OF_TRANSCRIPTION_FROM_RNA_POLYMERASE_II_PROMOTER_IN_RESPONSE_TO_HYPOXIA	-0.37	0.333899
f__Comamonadaceae.g__Comamonas	GOBP_CHAPERONE_MEDIATED_PROTEIN_COMPLEX_ASSEMBLY	0.09	0.815318
f__Comamonadaceae.g__Comamonas	GOBP_LUTEINIZING_HORMONE_SECRETION	-0.48	0.191767
f__Comamonadaceae.g__Comamonas	GOBP_GRANULOCYTE_MACROPHAGE_COLONY_STIMULATING_FACTOR_PRODUCTION	-0.71	0.0330131
f__Comamonadaceae.g__Comamonas	GOBP_POSITIVE_REGULATION_OF_GRANULOCYTE_MACROPHAGE_COLONY_STIMULATING_FACTOR_PRODUCTION	-0.71	0.0330131
f__Comamonadaceae.g__Comamonas	GOBP_NEGATIVE_REGULATION_OF_ADENYLATE_CYCLASE_ACTIVATING_G_PROTEIN_COUPLED_RECEPTOR_SIGNALING_PATHWAY	-0.59	0.0921203
f__Comamonadaceae.g__Comamonas	GOBP_PURINE_NUCLEOSIDE_MONOPHOSPHATE_BIOSYNTHETIC_PROCESS	-0.02	0.953528
f__Comamonadaceae.g__Comamonas	GOBP_MAINTENANCE_OF_SISTER_CHROMATID_COHESION	-0.14	0.725369
f__Comamonadaceae.g__Comamonas	GOBP_RIBONUCLEOSIDE_CATABOLIC_PROCESS	-0.71	0.0330131
f__Comamonadaceae.g__Comamonas	GOBP_POSITIVE_REGULATION_OF_CELL_MIGRATION_INVOLVED_IN_SPROUTING_ANGIOGENESIS	-0.59	0.0921203
f__Comamonadaceae.g__Comamonas	GOBP_POSITIVE_REGULATION_OF_GLUTAMATE_SECRETION	-0.59	0.0921203
f__Comamonadaceae.g__Comamonas	GOBP_FC_EPSILON_RECEPTOR_SIGNALING_PATHWAY	-0.48	0.191767
f__Comamonadaceae.g__Comamonas	GOBP_GROOMING_BEHAVIOR	-0.48	0.191767
f__Comamonadaceae.g__Comamonas	GOBP_CYTIDINE_TO_URIDINE_EDITING	-0.71	0.0330131
f__Comamonadaceae.g__Comamonas	GOBP_REGULATION_OF_HEMATOPOIETIC_STEM_CELL_DIFFERENTIATION	-0.02	0.953528
f__Comamonadaceae.g__Comamonas	GOBP_GONADOTROPIN_SECRETION	-0.48	0.191767
f__Comamonadaceae.g__Comamonas	GOBP_GOLGI_LUMEN_ACIDIFICATION	-0.25	0.514689
f__Comamonadaceae.g__Comamonas	GOBP_PURINE_RIBONUCLEOSIDE_METABOLIC_PROCESS	-0.59	0.0921203
f__Comamonadaceae.g__Comamonas	GOBP_PYRIMIDINE_NUCLEOSIDE_CATABOLIC_PROCESS	-0.48	0.191767
f__Comamonadaceae.g__Comamonas	GOBP_POSITIVE_REGULATION_OF_STEM_CELL_DIFFERENTIATION	-0.02	0.953528
f__Comamonadaceae.g__Comamonas	GOBP_LEUKOCYTE_AGGREGATION	-0.71	0.0330131
f__Comamonadaceae.g__Comamonas	GOBP_OUTER_MITOCHONDRIAL_MEMBRANE_ORGANIZATION	-0.14	0.725369
f__Comamonadaceae.g__Comamonas	GOBP_REGULATION_OF_CYTOPLASMIC_TRANSLATION	-0.25	0.514689
f__Comamonadaceae.g__Comamonas	GOBP_EMBRYONIC_PLACENTA_MORPHOGENESIS	-0.48	0.191767
f__Comamonadaceae.g__Comamonas	GOBP_POSITIVE_REGULATION_OF_SMOOTH_MUSCLE_CELL_DIFFERENTIATION	-0.14	0.725369
f__Comamonadaceae.g__Comamonas	GOBP_REGULATION_OF_TRANSCRIPTION_INVOLVED_IN_G1_S_TRANSITION_OF_MITOTIC_CELL_CYCLE	-0.59	0.0921203
f__Comamonadaceae.g__Comamonas	GOBP_NEGATIVE_REGULATION_OF_RESPONSE_TO_OXIDATIVE_STRESS	-0.48	0.191767
f__Comamonadaceae.g__Comamonas	GOBP_RESPONSE_TO_PLATELET_DERIVED_GROWTH_FACTOR	-0.71	0.0330131
f__Comamonadaceae.g__Comamonas	GOBP_BLEB_ASSEMBLY	-0.48	0.191767
f__Comamonadaceae.g__Comamonas	GOBP_NEGATIVE_REGULATION_OF_RESPONSE_TO_REACTIVE_OXYGEN_SPECIES	-0.71	0.0330131
f__Comamonadaceae.g__Comamonas	GOBP_BASE_CONVERSION_OR_SUBSTITUTION_EDITING	-0.71	0.0330131
f__Comamonadaceae.g__Comamonas	GOBP_REGULATION_OF_CELL_GROWTH_INVOLVED_IN_CARDIAC_MUSCLE_CELL_DEVELOPMENT	-0.59	0.0921203
f__Comamonadaceae.g__Comamonas	GOBP_REGULATION_OF_COMPLEMENT_DEPENDENT_CYTOTOXICITY	-0.37	0.333899
f__Comamonadaceae.g__Comamonas	GOBP_REGULATION_OF_AMINO_ACID_TRANSPORT	-0.25	0.514689
f__Comamonadaceae.g__Comamonas	GOBP_CARDIAC_MUSCLE_CELL_FATE_COMMITMENT	-0.14	0.725369
f__Comamonadaceae.g__Comamonas	GOBP_REGULATION_OF_ERAD_PATHWAY	-0.25	0.514689
f__Neisseriaceae.g__Eikenella	GOBP_PROTEIN_DENEDDYLATION	0.68	0.0424979
f__Neisseriaceae.g__Eikenella	GOBP_PURINE_NUCLEOTIDE_SALVAGE	0.76	0.0169081
f__Neisseriaceae.g__Eikenella	GOBP_COPPER_ION_TRANSPORT	0.21	0.591373
f__Neisseriaceae.g__Eikenella	GOBP_HISTAMINE_TRANSPORT	-0.02	0.959671
f__Neisseriaceae.g__Eikenella	GOBP_PURINE_CONTAINING_COMPOUND_SALVAGE	0.69	0.0384415
f__Neisseriaceae.g__Eikenella	GOBP_PROTEIN_NEDDYLATION	0.82	0.00657343
f__Neisseriaceae.g__Eikenella	GOBP_CYTIDINE_METABOLIC_PROCESS	0.22	0.57341
f__Neisseriaceae.g__Eikenella	GOBP_RIBONUCLEOSIDE_METABOLIC_PROCESS	-0.02	0.959671
f__Neisseriaceae.g__Eikenella	GOBP_REGULATION_OF_UNSATURATED_FATTY_ACID_BIOSYNTHETIC_PROCESS	0.01	0.979831
f__Neisseriaceae.g__Eikenella	GOBP_REGULATION_OF_PROTEIN_NEDDYLATION	0.84	0.00444222
f__Neisseriaceae.g__Eikenella	GOBP_POSITIVE_REGULATION_OF_FATTY_ACID_BIOSYNTHETIC_PROCESS	0.26	0.503659
f__Neisseriaceae.g__Eikenella	GOBP_POSITIVE_REGULATION_OF_MYOBLAST_PROLIFERATION	0.44	0.241137
f__Neisseriaceae.g__Eikenella	GOBP_PURINE_NUCLEOSIDE_BIOSYNTHETIC_PROCESS	0.23	0.55565
f__Neisseriaceae.g__Eikenella	GOBP_ENDOPLASMIC_RETICULUM_MEMBRANE_ORGANIZATION	0.5	0.165574
f__Neisseriaceae.g__Eikenella	GOBP_AUTOPHAGY_OF_NUCLEUS	0.3	0.437614
f__Neisseriaceae.g__Eikenella	GOBP_SIGNAL_PEPTIDE_PROCESSING	0.6	0.0849842
f__Neisseriaceae.g__Eikenella	GOBP_CELLULAR_POLYSACCHARIDE_CATABOLIC_PROCESS	0.12	0.760776
f__Neisseriaceae.g__Eikenella	GOBP_HISTAMINE_PRODUCTION_INVOLVED_IN_INFLAMMATORY_RESPONSE	0.05	0.89935
f__Neisseriaceae.g__Eikenella	GOBP_POSITIVE_REGULATION_OF_ERAD_PATHWAY	0.67	0.0468199
f__Neisseriaceae.g__Eikenella	GOBP_AGGREPHAGY	-0.25	0.520767
f__Neisseriaceae.g__Eikenella	GOBP_PROTEIN_TARGETING_TO_MEMBRANE	0.38	0.318262
f__Neisseriaceae.g__Eikenella	GOBP_GROWTH_HORMONE_SECRETION	0.35	0.360904
f__Neisseriaceae.g__Eikenella	GOBP_HISTAMINE_SECRETION	0.03	0.939531
f__Neisseriaceae.g__Eikenella	GOBP_CELLULAR_RESPONSE_TO_NITROGEN_STARVATION	-0.12	0.760776
f__Neisseriaceae.g__Eikenella	GOBP_POSITIVE_REGULATION_OF_PROTEIN_TARGETING_TO_MEMBRANE	-0.19	0.627873
f__Neisseriaceae.g__Eikenella	GOBP_CELLULAR_RESPONSE_TO_OXYGEN_RADICAL	0.26	0.503659
f__Neisseriaceae.g__Eikenella	GOBP_POLYSACCHARIDE_CATABOLIC_PROCESS	0.01	0.979831
f__Neisseriaceae.g__Eikenella	GOBP_POSITIVE_REGULATION_OF_PEPTIDYL_THREONINE_PHOSPHORYLATION	0.15	0.70294
f__Neisseriaceae.g__Eikenella	GOBP_REGULATION_OF_MYOBLAST_PROLIFERATION	0.46	0.217938
f__Neisseriaceae.g__Eikenella	GOBP_RESPONSE_TO_MERCURY_ION	-0.23	0.55565
f__Neisseriaceae.g__Eikenella	GOBP_REGULATION_OF_TRANSCRIPTION_FROM_RNA_POLYMERASE_II_PROMOTER_IN_RESPONSE_TO_HYPOXIA	0.25	0.520767
f__Neisseriaceae.g__Eikenella	GOBP_CHAPERONE_MEDIATED_PROTEIN_COMPLEX_ASSEMBLY	0.42	0.265605
f__Neisseriaceae.g__Eikenella	GOBP_LUTEINIZING_HORMONE_SECRETION	-0.08	0.839472
f__Neisseriaceae.g__Eikenella	GOBP_GRANULOCYTE_MACROPHAGE_COLONY_STIMULATING_FACTOR_PRODUCTION	-0.24	0.5381
f__Neisseriaceae.g__Eikenella	GOBP_POSITIVE_REGULATION_OF_GRANULOCYTE_MACROPHAGE_COLONY_STIMULATING_FACTOR_PRODUCTION	-0.03	0.939531
f__Neisseriaceae.g__Eikenella	GOBP_NEGATIVE_REGULATION_OF_ADENYLATE_CYCLASE_ACTIVATING_G_PROTEIN_COUPLED_RECEPTOR_SIGNALING_PATHWAY	0.28	0.470145
f__Neisseriaceae.g__Eikenella	GOBP_PURINE_NUCLEOSIDE_MONOPHOSPHATE_BIOSYNTHETIC_PROCESS	0.34	0.375695
f__Neisseriaceae.g__Eikenella	GOBP_MAINTENANCE_OF_SISTER_CHROMATID_COHESION	0.49	0.185549
f__Neisseriaceae.g__Eikenella	GOBP_RIBONUCLEOSIDE_CATABOLIC_PROCESS	-0.2	0.60953
f__Neisseriaceae.g__Eikenella	GOBP_POSITIVE_REGULATION_OF_CELL_MIGRATION_INVOLVED_IN_SPROUTING_ANGIOGENESIS	-0.07	0.859366
f__Neisseriaceae.g__Eikenella	GOBP_POSITIVE_REGULATION_OF_GLUTAMATE_SECRETION	0.28	0.470145
f__Neisseriaceae.g__Eikenella	GOBP_FC_EPSILON_RECEPTOR_SIGNALING_PATHWAY	0.25	0.520767
f__Neisseriaceae.g__Eikenella	GOBP_GROOMING_BEHAVIOR	-0.38	0.318262
f__Neisseriaceae.g__Eikenella	GOBP_CYTIDINE_TO_URIDINE_EDITING	-0.15	0.70294
f__Neisseriaceae.g__Eikenella	GOBP_REGULATION_OF_HEMATOPOIETIC_STEM_CELL_DIFFERENTIATION	0.38	0.318262
f__Neisseriaceae.g__Eikenella	GOBP_GONADOTROPIN_SECRETION	0.07	0.859366
f__Neisseriaceae.g__Eikenella	GOBP_GOLGI_LUMEN_ACIDIFICATION	0.47	0.206819
f__Neisseriaceae.g__Eikenella	GOBP_PURINE_RIBONUCLEOSIDE_METABOLIC_PROCESS	-0.15	0.70294
f__Neisseriaceae.g__Eikenella	GOBP_PYRIMIDINE_NUCLEOSIDE_CATABOLIC_PROCESS	0.04	0.919421
f__Neisseriaceae.g__Eikenella	GOBP_POSITIVE_REGULATION_OF_STEM_CELL_DIFFERENTIATION	0.1	0.79993
f__Neisseriaceae.g__Eikenella	GOBP_LEUKOCYTE_AGGREGATION	-0.29	0.453753
f__Neisseriaceae.g__Eikenella	GOBP_OUTER_MITOCHONDRIAL_MEMBRANE_ORGANIZATION	0.23	0.55565
f__Neisseriaceae.g__Eikenella	GOBP_REGULATION_OF_CYTOPLASMIC_TRANSLATION	0.47	0.206819
f__Neisseriaceae.g__Eikenella	GOBP_EMBRYONIC_PLACENTA_MORPHOGENESIS	-0.31	0.421732
f__Neisseriaceae.g__Eikenella	GOBP_POSITIVE_REGULATION_OF_SMOOTH_MUSCLE_CELL_DIFFERENTIATION	-0.08	0.839472
f__Neisseriaceae.g__Eikenella	GOBP_REGULATION_OF_TRANSCRIPTION_INVOLVED_IN_G1_S_TRANSITION_OF_MITOTIC_CELL_CYCLE	0.19	0.627873
f__Neisseriaceae.g__Eikenella	GOBP_NEGATIVE_REGULATION_OF_RESPONSE_TO_OXIDATIVE_STRESS	-0.14	0.722087
f__Neisseriaceae.g__Eikenella	GOBP_RESPONSE_TO_PLATELET_DERIVED_GROWTH_FACTOR	-0.2	0.60953
f__Neisseriaceae.g__Eikenella	GOBP_BLEB_ASSEMBLY	0.25	0.520767
f__Neisseriaceae.g__Eikenella	GOBP_NEGATIVE_REGULATION_OF_RESPONSE_TO_REACTIVE_OXYGEN_SPECIES	-0.29	0.453753
f__Neisseriaceae.g__Eikenella	GOBP_BASE_CONVERSION_OR_SUBSTITUTION_EDITING	-0.08	0.839472
f__Neisseriaceae.g__Eikenella	GOBP_REGULATION_OF_CELL_GROWTH_INVOLVED_IN_CARDIAC_MUSCLE_CELL_DEVELOPMENT	-0.17	0.665085
f__Neisseriaceae.g__Eikenella	GOBP_REGULATION_OF_COMPLEMENT_DEPENDENT_CYTOTOXICITY	0.29	0.453753
f__Neisseriaceae.g__Eikenella	GOBP_REGULATION_OF_AMINO_ACID_TRANSPORT	0.4	0.291321
f__Neisseriaceae.g__Eikenella	GOBP_CARDIAC_MUSCLE_CELL_FATE_COMMITMENT	0.49	0.185549
f__Neisseriaceae.g__Eikenella	GOBP_REGULATION_OF_ERAD_PATHWAY	0.67	0.0468199
g__Prevotella.s__Prevotella_timonensis	GOBP_PROTEIN_DENEDDYLATION	0	1
g__Prevotella.s__Prevotella_timonensis	GOBP_PURINE_NUCLEOTIDE_SALVAGE	0	1
g__Prevotella.s__Prevotella_timonensis	GOBP_COPPER_ION_TRANSPORT	0	1
g__Prevotella.s__Prevotella_timonensis	GOBP_HISTAMINE_TRANSPORT	0.41	0.272071
g__Prevotella.s__Prevotella_timonensis	GOBP_PURINE_CONTAINING_COMPOUND_SALVAGE	0	1
g__Prevotella.s__Prevotella_timonensis	GOBP_PROTEIN_NEDDYLATION	0	1
g__Prevotella.s__Prevotella_timonensis	GOBP_CYTIDINE_METABOLIC_PROCESS	0.14	0.725369
g__Prevotella.s__Prevotella_timonensis	GOBP_RIBONUCLEOSIDE_METABOLIC_PROCESS	0.41	0.272071
g__Prevotella.s__Prevotella_timonensis	GOBP_REGULATION_OF_UNSATURATED_FATTY_ACID_BIOSYNTHETIC_PROCESS	0.41	0.272071
g__Prevotella.s__Prevotella_timonensis	GOBP_REGULATION_OF_PROTEIN_NEDDYLATION	-0.41	0.272071
g__Prevotella.s__Prevotella_timonensis	GOBP_POSITIVE_REGULATION_OF_FATTY_ACID_BIOSYNTHETIC_PROCESS	0.27	0.475797
g__Prevotella.s__Prevotella_timonensis	GOBP_POSITIVE_REGULATION_OF_MYOBLAST_PROLIFERATION	0.14	0.725369
g__Prevotella.s__Prevotella_timonensis	GOBP_PURINE_NUCLEOSIDE_BIOSYNTHETIC_PROCESS	0.41	0.272071
g__Prevotella.s__Prevotella_timonensis	GOBP_ENDOPLASMIC_RETICULUM_MEMBRANE_ORGANIZATION	-0.14	0.725369
g__Prevotella.s__Prevotella_timonensis	GOBP_AUTOPHAGY_OF_NUCLEUS	-0.27	0.475797
g__Prevotella.s__Prevotella_timonensis	GOBP_SIGNAL_PEPTIDE_PROCESSING	0.41	0.272071
g__Prevotella.s__Prevotella_timonensis	GOBP_CELLULAR_POLYSACCHARIDE_CATABOLIC_PROCESS	0.14	0.725369
g__Prevotella.s__Prevotella_timonensis	GOBP_HISTAMINE_PRODUCTION_INVOLVED_IN_INFLAMMATORY_RESPONSE	0.55	0.12687
g__Prevotella.s__Prevotella_timonensis	GOBP_POSITIVE_REGULATION_OF_ERAD_PATHWAY	0	1
g__Prevotella.s__Prevotella_timonensis	GOBP_AGGREPHAGY	0.14	0.725369
g__Prevotella.s__Prevotella_timonensis	GOBP_PROTEIN_TARGETING_TO_MEMBRANE	0.27	0.475797
g__Prevotella.s__Prevotella_timonensis	GOBP_GROWTH_HORMONE_SECRETION	-0.41	0.272071
g__Prevotella.s__Prevotella_timonensis	GOBP_HISTAMINE_SECRETION	0.55	0.12687
g__Prevotella.s__Prevotella_timonensis	GOBP_CELLULAR_RESPONSE_TO_NITROGEN_STARVATION	0.27	0.475797
g__Prevotella.s__Prevotella_timonensis	GOBP_POSITIVE_REGULATION_OF_PROTEIN_TARGETING_TO_MEMBRANE	0.14	0.725369
g__Prevotella.s__Prevotella_timonensis	GOBP_CELLULAR_RESPONSE_TO_OXYGEN_RADICAL	0.41	0.272071
g__Prevotella.s__Prevotella_timonensis	GOBP_POLYSACCHARIDE_CATABOLIC_PROCESS	0.14	0.725369
g__Prevotella.s__Prevotella_timonensis	GOBP_POSITIVE_REGULATION_OF_PEPTIDYL_THREONINE_PHOSPHORYLATION	0.55	0.12687
g__Prevotella.s__Prevotella_timonensis	GOBP_REGULATION_OF_MYOBLAST_PROLIFERATION	0.14	0.725369
g__Prevotella.s__Prevotella_timonensis	GOBP_RESPONSE_TO_MERCURY_ION	0.55	0.12687
g__Prevotella.s__Prevotella_timonensis	GOBP_REGULATION_OF_TRANSCRIPTION_FROM_RNA_POLYMERASE_II_PROMOTER_IN_RESPONSE_TO_HYPOXIA	-0.14	0.725369
g__Prevotella.s__Prevotella_timonensis	GOBP_CHAPERONE_MEDIATED_PROTEIN_COMPLEX_ASSEMBLY	0.27	0.475797
g__Prevotella.s__Prevotella_timonensis	GOBP_LUTEINIZING_HORMONE_SECRETION	-0.41	0.272071
g__Prevotella.s__Prevotella_timonensis	GOBP_GRANULOCYTE_MACROPHAGE_COLONY_STIMULATING_FACTOR_PRODUCTION	0.55	0.12687
g__Prevotella.s__Prevotella_timonensis	GOBP_POSITIVE_REGULATION_OF_GRANULOCYTE_MACROPHAGE_COLONY_STIMULATING_FACTOR_PRODUCTION	0.27	0.475797
g__Prevotella.s__Prevotella_timonensis	GOBP_NEGATIVE_REGULATION_OF_ADENYLATE_CYCLASE_ACTIVATING_G_PROTEIN_COUPLED_RECEPTOR_SIGNALING_PATHWAY	0.41	0.272071
g__Prevotella.s__Prevotella_timonensis	GOBP_PURINE_NUCLEOSIDE_MONOPHOSPHATE_BIOSYNTHETIC_PROCESS	0.14	0.725369
g__Prevotella.s__Prevotella_timonensis	GOBP_MAINTENANCE_OF_SISTER_CHROMATID_COHESION	-0.14	0.725369
g__Prevotella.s__Prevotella_timonensis	GOBP_RIBONUCLEOSIDE_CATABOLIC_PROCESS	0.14	0.725369
g__Prevotella.s__Prevotella_timonensis	GOBP_POSITIVE_REGULATION_OF_CELL_MIGRATION_INVOLVED_IN_SPROUTING_ANGIOGENESIS	0.41	0.272071
g__Prevotella.s__Prevotella_timonensis	GOBP_POSITIVE_REGULATION_OF_GLUTAMATE_SECRETION	0	1
g__Prevotella.s__Prevotella_timonensis	GOBP_FC_EPSILON_RECEPTOR_SIGNALING_PATHWAY	0.27	0.475797
g__Prevotella.s__Prevotella_timonensis	GOBP_GROOMING_BEHAVIOR	0.27	0.475797
g__Prevotella.s__Prevotella_timonensis	GOBP_CYTIDINE_TO_URIDINE_EDITING	0.14	0.725369
g__Prevotella.s__Prevotella_timonensis	GOBP_REGULATION_OF_HEMATOPOIETIC_STEM_CELL_DIFFERENTIATION	0.14	0.725369
g__Prevotella.s__Prevotella_timonensis	GOBP_GONADOTROPIN_SECRETION	-0.27	0.475797
g__Prevotella.s__Prevotella_timonensis	GOBP_GOLGI_LUMEN_ACIDIFICATION	0.27	0.475797
g__Prevotella.s__Prevotella_timonensis	GOBP_PURINE_RIBONUCLEOSIDE_METABOLIC_PROCESS	0.27	0.475797
g__Prevotella.s__Prevotella_timonensis	GOBP_PYRIMIDINE_NUCLEOSIDE_CATABOLIC_PROCESS	0.27	0.475797
g__Prevotella.s__Prevotella_timonensis	GOBP_POSITIVE_REGULATION_OF_STEM_CELL_DIFFERENTIATION	0	1
g__Prevotella.s__Prevotella_timonensis	GOBP_LEUKOCYTE_AGGREGATION	0.55	0.12687
g__Prevotella.s__Prevotella_timonensis	GOBP_OUTER_MITOCHONDRIAL_MEMBRANE_ORGANIZATION	0.14	0.725369
g__Prevotella.s__Prevotella_timonensis	GOBP_REGULATION_OF_CYTOPLASMIC_TRANSLATION	0.41	0.272071
g__Prevotella.s__Prevotella_timonensis	GOBP_EMBRYONIC_PLACENTA_MORPHOGENESIS	0.27	0.475797
g__Prevotella.s__Prevotella_timonensis	GOBP_POSITIVE_REGULATION_OF_SMOOTH_MUSCLE_CELL_DIFFERENTIATION	0	1
g__Prevotella.s__Prevotella_timonensis	GOBP_REGULATION_OF_TRANSCRIPTION_INVOLVED_IN_G1_S_TRANSITION_OF_MITOTIC_CELL_CYCLE	-0.41	0.272071
g__Prevotella.s__Prevotella_timonensis	GOBP_NEGATIVE_REGULATION_OF_RESPONSE_TO_OXIDATIVE_STRESS	0.55	0.12687
g__Prevotella.s__Prevotella_timonensis	GOBP_RESPONSE_TO_PLATELET_DERIVED_GROWTH_FACTOR	0.55	0.12687
g__Prevotella.s__Prevotella_timonensis	GOBP_BLEB_ASSEMBLY	0.27	0.475797
g__Prevotella.s__Prevotella_timonensis	GOBP_NEGATIVE_REGULATION_OF_RESPONSE_TO_REACTIVE_OXYGEN_SPECIES	0.41	0.272071
g__Prevotella.s__Prevotella_timonensis	GOBP_BASE_CONVERSION_OR_SUBSTITUTION_EDITING	0	1
g__Prevotella.s__Prevotella_timonensis	GOBP_REGULATION_OF_CELL_GROWTH_INVOLVED_IN_CARDIAC_MUSCLE_CELL_DEVELOPMENT	0.55	0.12687
g__Prevotella.s__Prevotella_timonensis	GOBP_REGULATION_OF_COMPLEMENT_DEPENDENT_CYTOTOXICITY	0.41	0.272071
g__Prevotella.s__Prevotella_timonensis	GOBP_REGULATION_OF_AMINO_ACID_TRANSPORT	0.27	0.475797
g__Prevotella.s__Prevotella_timonensis	GOBP_CARDIAC_MUSCLE_CELL_FATE_COMMITMENT	0.14	0.725369
g__Prevotella.s__Prevotella_timonensis	GOBP_REGULATION_OF_ERAD_PATHWAY	-0.14	0.725369
f__Lachnospiraceae.g__Syntrophococcus	GOBP_PROTEIN_DENEDDYLATION	-0.27	0.475797
f__Lachnospiraceae.g__Syntrophococcus	GOBP_PURINE_NUCLEOTIDE_SALVAGE	-0.27	0.475797
f__Lachnospiraceae.g__Syntrophococcus	GOBP_COPPER_ION_TRANSPORT	0.55	0.12687
f__Lachnospiraceae.g__Syntrophococcus	GOBP_HISTAMINE_TRANSPORT	-0.27	0.475797
f__Lachnospiraceae.g__Syntrophococcus	GOBP_PURINE_CONTAINING_COMPOUND_SALVAGE	-0.14	0.725369
f__Lachnospiraceae.g__Syntrophococcus	GOBP_PROTEIN_NEDDYLATION	-0.14	0.725369
f__Lachnospiraceae.g__Syntrophococcus	GOBP_CYTIDINE_METABOLIC_PROCESS	-0.14	0.725369
f__Lachnospiraceae.g__Syntrophococcus	GOBP_RIBONUCLEOSIDE_METABOLIC_PROCESS	0.55	0.12687
f__Lachnospiraceae.g__Syntrophococcus	GOBP_REGULATION_OF_UNSATURATED_FATTY_ACID_BIOSYNTHETIC_PROCESS	0	1
f__Lachnospiraceae.g__Syntrophococcus	GOBP_REGULATION_OF_PROTEIN_NEDDYLATION	-0.14	0.725369
f__Lachnospiraceae.g__Syntrophococcus	GOBP_POSITIVE_REGULATION_OF_FATTY_ACID_BIOSYNTHETIC_PROCESS	0.55	0.12687
f__Lachnospiraceae.g__Syntrophococcus	GOBP_POSITIVE_REGULATION_OF_MYOBLAST_PROLIFERATION	-0.27	0.475797
f__Lachnospiraceae.g__Syntrophococcus	GOBP_PURINE_NUCLEOSIDE_BIOSYNTHETIC_PROCESS	0.55	0.12687
f__Lachnospiraceae.g__Syntrophococcus	GOBP_ENDOPLASMIC_RETICULUM_MEMBRANE_ORGANIZATION	-0.27	0.475797
f__Lachnospiraceae.g__Syntrophococcus	GOBP_AUTOPHAGY_OF_NUCLEUS	0.55	0.12687
f__Lachnospiraceae.g__Syntrophococcus	GOBP_SIGNAL_PEPTIDE_PROCESSING	0	1
f__Lachnospiraceae.g__Syntrophococcus	GOBP_CELLULAR_POLYSACCHARIDE_CATABOLIC_PROCESS	0.27	0.475797
f__Lachnospiraceae.g__Syntrophococcus	GOBP_HISTAMINE_PRODUCTION_INVOLVED_IN_INFLAMMATORY_RESPONSE	0.14	0.725369
f__Lachnospiraceae.g__Syntrophococcus	GOBP_POSITIVE_REGULATION_OF_ERAD_PATHWAY	-0.14	0.725369
f__Lachnospiraceae.g__Syntrophococcus	GOBP_AGGREPHAGY	0.55	0.12687
f__Lachnospiraceae.g__Syntrophococcus	GOBP_PROTEIN_TARGETING_TO_MEMBRANE	-0.14	0.725369
f__Lachnospiraceae.g__Syntrophococcus	GOBP_GROWTH_HORMONE_SECRETION	0.55	0.12687
f__Lachnospiraceae.g__Syntrophococcus	GOBP_HISTAMINE_SECRETION	-0.14	0.725369
f__Lachnospiraceae.g__Syntrophococcus	GOBP_CELLULAR_RESPONSE_TO_NITROGEN_STARVATION	0	1
f__Lachnospiraceae.g__Syntrophococcus	GOBP_POSITIVE_REGULATION_OF_PROTEIN_TARGETING_TO_MEMBRANE	0.41	0.272071
f__Lachnospiraceae.g__Syntrophococcus	GOBP_CELLULAR_RESPONSE_TO_OXYGEN_RADICAL	0.14	0.725369
f__Lachnospiraceae.g__Syntrophococcus	GOBP_POLYSACCHARIDE_CATABOLIC_PROCESS	0.55	0.12687
f__Lachnospiraceae.g__Syntrophococcus	GOBP_POSITIVE_REGULATION_OF_PEPTIDYL_THREONINE_PHOSPHORYLATION	0.41	0.272071
f__Lachnospiraceae.g__Syntrophococcus	GOBP_REGULATION_OF_MYOBLAST_PROLIFERATION	-0.41	0.272071
f__Lachnospiraceae.g__Syntrophococcus	GOBP_RESPONSE_TO_MERCURY_ION	0.27	0.475797
f__Lachnospiraceae.g__Syntrophococcus	GOBP_REGULATION_OF_TRANSCRIPTION_FROM_RNA_POLYMERASE_II_PROMOTER_IN_RESPONSE_TO_HYPOXIA	0.41	0.272071
f__Lachnospiraceae.g__Syntrophococcus	GOBP_CHAPERONE_MEDIATED_PROTEIN_COMPLEX_ASSEMBLY	0.41	0.272071
f__Lachnospiraceae.g__Syntrophococcus	GOBP_LUTEINIZING_HORMONE_SECRETION	0.27	0.475797
f__Lachnospiraceae.g__Syntrophococcus	GOBP_GRANULOCYTE_MACROPHAGE_COLONY_STIMULATING_FACTOR_PRODUCTION	0.41	0.272071
f__Lachnospiraceae.g__Syntrophococcus	GOBP_POSITIVE_REGULATION_OF_GRANULOCYTE_MACROPHAGE_COLONY_STIMULATING_FACTOR_PRODUCTION	-0.14	0.725369
f__Lachnospiraceae.g__Syntrophococcus	GOBP_NEGATIVE_REGULATION_OF_ADENYLATE_CYCLASE_ACTIVATING_G_PROTEIN_COUPLED_RECEPTOR_SIGNALING_PATHWAY	-0.41	0.272071
f__Lachnospiraceae.g__Syntrophococcus	GOBP_PURINE_NUCLEOSIDE_MONOPHOSPHATE_BIOSYNTHETIC_PROCESS	-0.14	0.725369
f__Lachnospiraceae.g__Syntrophococcus	GOBP_MAINTENANCE_OF_SISTER_CHROMATID_COHESION	0.55	0.12687
f__Lachnospiraceae.g__Syntrophococcus	GOBP_RIBONUCLEOSIDE_CATABOLIC_PROCESS	0.55	0.12687
f__Lachnospiraceae.g__Syntrophococcus	GOBP_POSITIVE_REGULATION_OF_CELL_MIGRATION_INVOLVED_IN_SPROUTING_ANGIOGENESIS	0.27	0.475797
f__Lachnospiraceae.g__Syntrophococcus	GOBP_POSITIVE_REGULATION_OF_GLUTAMATE_SECRETION	0.41	0.272071
f__Lachnospiraceae.g__Syntrophococcus	GOBP_FC_EPSILON_RECEPTOR_SIGNALING_PATHWAY	0.41	0.272071
f__Lachnospiraceae.g__Syntrophococcus	GOBP_GROOMING_BEHAVIOR	0.55	0.12687
f__Lachnospiraceae.g__Syntrophococcus	GOBP_CYTIDINE_TO_URIDINE_EDITING	-0.27	0.475797
f__Lachnospiraceae.g__Syntrophococcus	GOBP_REGULATION_OF_HEMATOPOIETIC_STEM_CELL_DIFFERENTIATION	0.55	0.12687
f__Lachnospiraceae.g__Syntrophococcus	GOBP_GONADOTROPIN_SECRETION	0.41	0.272071
f__Lachnospiraceae.g__Syntrophococcus	GOBP_GOLGI_LUMEN_ACIDIFICATION	0.41	0.272071
f__Lachnospiraceae.g__Syntrophococcus	GOBP_PURINE_RIBONUCLEOSIDE_METABOLIC_PROCESS	0.55	0.12687
f__Lachnospiraceae.g__Syntrophococcus	GOBP_PYRIMIDINE_NUCLEOSIDE_CATABOLIC_PROCESS	0.41	0.272071
f__Lachnospiraceae.g__Syntrophococcus	GOBP_POSITIVE_REGULATION_OF_STEM_CELL_DIFFERENTIATION	0.14	0.725369
f__Lachnospiraceae.g__Syntrophococcus	GOBP_LEUKOCYTE_AGGREGATION	0.41	0.272071
f__Lachnospiraceae.g__Syntrophococcus	GOBP_OUTER_MITOCHONDRIAL_MEMBRANE_ORGANIZATION	0.41	0.272071
f__Lachnospiraceae.g__Syntrophococcus	GOBP_REGULATION_OF_CYTOPLASMIC_TRANSLATION	0.27	0.475797
f__Lachnospiraceae.g__Syntrophococcus	GOBP_EMBRYONIC_PLACENTA_MORPHOGENESIS	0.41	0.272071
f__Lachnospiraceae.g__Syntrophococcus	GOBP_POSITIVE_REGULATION_OF_SMOOTH_MUSCLE_CELL_DIFFERENTIATION	-0.27	0.475797
f__Lachnospiraceae.g__Syntrophococcus	GOBP_REGULATION_OF_TRANSCRIPTION_INVOLVED_IN_G1_S_TRANSITION_OF_MITOTIC_CELL_CYCLE	0.55	0.12687
f__Lachnospiraceae.g__Syntrophococcus	GOBP_NEGATIVE_REGULATION_OF_RESPONSE_TO_OXIDATIVE_STRESS	-0.27	0.475797
f__Lachnospiraceae.g__Syntrophococcus	GOBP_RESPONSE_TO_PLATELET_DERIVED_GROWTH_FACTOR	0.14	0.725369
f__Lachnospiraceae.g__Syntrophococcus	GOBP_BLEB_ASSEMBLY	0.41	0.272071
f__Lachnospiraceae.g__Syntrophococcus	GOBP_NEGATIVE_REGULATION_OF_RESPONSE_TO_REACTIVE_OXYGEN_SPECIES	0.14	0.725369
f__Lachnospiraceae.g__Syntrophococcus	GOBP_BASE_CONVERSION_OR_SUBSTITUTION_EDITING	-0.14	0.725369
f__Lachnospiraceae.g__Syntrophococcus	GOBP_REGULATION_OF_CELL_GROWTH_INVOLVED_IN_CARDIAC_MUSCLE_CELL_DEVELOPMENT	0.14	0.725369
f__Lachnospiraceae.g__Syntrophococcus	GOBP_REGULATION_OF_COMPLEMENT_DEPENDENT_CYTOTOXICITY	0.14	0.725369
f__Lachnospiraceae.g__Syntrophococcus	GOBP_REGULATION_OF_AMINO_ACID_TRANSPORT	-0.27	0.475797
f__Lachnospiraceae.g__Syntrophococcus	GOBP_CARDIAC_MUSCLE_CELL_FATE_COMMITMENT	0.55	0.12687
f__Lachnospiraceae.g__Syntrophococcus	GOBP_REGULATION_OF_ERAD_PATHWAY	0.27	0.475797
g__Prevotella.s__Prevotella_disiens	GOBP_PROTEIN_DENEDDYLATION	0.27	0.475797
g__Prevotella.s__Prevotella_disiens	GOBP_PURINE_NUCLEOTIDE_SALVAGE	0.41	0.272071
g__Prevotella.s__Prevotella_disiens	GOBP_COPPER_ION_TRANSPORT	0.14	0.725369
g__Prevotella.s__Prevotella_disiens	GOBP_HISTAMINE_TRANSPORT	-0.14	0.725369
g__Prevotella.s__Prevotella_disiens	GOBP_PURINE_CONTAINING_COMPOUND_SALVAGE	0.14	0.725369
g__Prevotella.s__Prevotella_disiens	GOBP_PROTEIN_NEDDYLATION	0.27	0.475797
g__Prevotella.s__Prevotella_disiens	GOBP_CYTIDINE_METABOLIC_PROCESS	0.55	0.12687
g__Prevotella.s__Prevotella_disiens	GOBP_RIBONUCLEOSIDE_METABOLIC_PROCESS	0.14	0.725369
g__Prevotella.s__Prevotella_disiens	GOBP_REGULATION_OF_UNSATURATED_FATTY_ACID_BIOSYNTHETIC_PROCESS	0.14	0.725369
g__Prevotella.s__Prevotella_disiens	GOBP_REGULATION_OF_PROTEIN_NEDDYLATION	0.41	0.272071
g__Prevotella.s__Prevotella_disiens	GOBP_POSITIVE_REGULATION_OF_FATTY_ACID_BIOSYNTHETIC_PROCESS	0	1
g__Prevotella.s__Prevotella_disiens	GOBP_POSITIVE_REGULATION_OF_MYOBLAST_PROLIFERATION	0.41	0.272071
g__Prevotella.s__Prevotella_disiens	GOBP_PURINE_NUCLEOSIDE_BIOSYNTHETIC_PROCESS	0.14	0.725369
g__Prevotella.s__Prevotella_disiens	GOBP_ENDOPLASMIC_RETICULUM_MEMBRANE_ORGANIZATION	0	1
g__Prevotella.s__Prevotella_disiens	GOBP_AUTOPHAGY_OF_NUCLEUS	0.41	0.272071
g__Prevotella.s__Prevotella_disiens	GOBP_SIGNAL_PEPTIDE_PROCESSING	0.55	0.12687
g__Prevotella.s__Prevotella_disiens	GOBP_CELLULAR_POLYSACCHARIDE_CATABOLIC_PROCESS	0	1
g__Prevotella.s__Prevotella_disiens	GOBP_HISTAMINE_PRODUCTION_INVOLVED_IN_INFLAMMATORY_RESPONSE	0.41	0.272071
g__Prevotella.s__Prevotella_disiens	GOBP_POSITIVE_REGULATION_OF_ERAD_PATHWAY	0.55	0.12687
g__Prevotella.s__Prevotella_disiens	GOBP_AGGREPHAGY	0.27	0.475797
g__Prevotella.s__Prevotella_disiens	GOBP_PROTEIN_TARGETING_TO_MEMBRANE	0.41	0.272071
g__Prevotella.s__Prevotella_disiens	GOBP_GROWTH_HORMONE_SECRETION	0.14	0.725369
g__Prevotella.s__Prevotella_disiens	GOBP_HISTAMINE_SECRETION	0.27	0.475797
g__Prevotella.s__Prevotella_disiens	GOBP_CELLULAR_RESPONSE_TO_NITROGEN_STARVATION	-0.14	0.725369
g__Prevotella.s__Prevotella_disiens	GOBP_POSITIVE_REGULATION_OF_PROTEIN_TARGETING_TO_MEMBRANE	0	1
g__Prevotella.s__Prevotella_disiens	GOBP_CELLULAR_RESPONSE_TO_OXYGEN_RADICAL	-0.27	0.475797
g__Prevotella.s__Prevotella_disiens	GOBP_POLYSACCHARIDE_CATABOLIC_PROCESS	0	1
g__Prevotella.s__Prevotella_disiens	GOBP_POSITIVE_REGULATION_OF_PEPTIDYL_THREONINE_PHOSPHORYLATION	0	1
g__Prevotella.s__Prevotella_disiens	GOBP_REGULATION_OF_MYOBLAST_PROLIFERATION	0.55	0.12687
g__Prevotella.s__Prevotella_disiens	GOBP_RESPONSE_TO_MERCURY_ION	-0.14	0.725369
g__Prevotella.s__Prevotella_disiens	GOBP_REGULATION_OF_TRANSCRIPTION_FROM_RNA_POLYMERASE_II_PROMOTER_IN_RESPONSE_TO_HYPOXIA	0.27	0.475797
g__Prevotella.s__Prevotella_disiens	GOBP_CHAPERONE_MEDIATED_PROTEIN_COMPLEX_ASSEMBLY	-0.14	0.725369
g__Prevotella.s__Prevotella_disiens	GOBP_LUTEINIZING_HORMONE_SECRETION	-0.27	0.475797
g__Prevotella.s__Prevotella_disiens	GOBP_GRANULOCYTE_MACROPHAGE_COLONY_STIMULATING_FACTOR_PRODUCTION	0.14	0.725369
g__Prevotella.s__Prevotella_disiens	GOBP_POSITIVE_REGULATION_OF_GRANULOCYTE_MACROPHAGE_COLONY_STIMULATING_FACTOR_PRODUCTION	0.14	0.725369
g__Prevotella.s__Prevotella_disiens	GOBP_NEGATIVE_REGULATION_OF_ADENYLATE_CYCLASE_ACTIVATING_G_PROTEIN_COUPLED_RECEPTOR_SIGNALING_PATHWAY	0.55	0.12687
g__Prevotella.s__Prevotella_disiens	GOBP_PURINE_NUCLEOSIDE_MONOPHOSPHATE_BIOSYNTHETIC_PROCESS	-0.41	0.272071
g__Prevotella.s__Prevotella_disiens	GOBP_MAINTENANCE_OF_SISTER_CHROMATID_COHESION	0.41	0.272071
g__Prevotella.s__Prevotella_disiens	GOBP_RIBONUCLEOSIDE_CATABOLIC_PROCESS	0.41	0.272071
g__Prevotella.s__Prevotella_disiens	GOBP_POSITIVE_REGULATION_OF_CELL_MIGRATION_INVOLVED_IN_SPROUTING_ANGIOGENESIS	0.55	0.12687
g__Prevotella.s__Prevotella_disiens	GOBP_POSITIVE_REGULATION_OF_GLUTAMATE_SECRETION	0.55	0.12687
g__Prevotella.s__Prevotella_disiens	GOBP_FC_EPSILON_RECEPTOR_SIGNALING_PATHWAY	0.55	0.12687
g__Prevotella.s__Prevotella_disiens	GOBP_GROOMING_BEHAVIOR	-0.41	0.272071
g__Prevotella.s__Prevotella_disiens	GOBP_CYTIDINE_TO_URIDINE_EDITING	0.27	0.475797
g__Prevotella.s__Prevotella_disiens	GOBP_REGULATION_OF_HEMATOPOIETIC_STEM_CELL_DIFFERENTIATION	-0.14	0.725369
g__Prevotella.s__Prevotella_disiens	GOBP_GONADOTROPIN_SECRETION	0.27	0.475797
g__Prevotella.s__Prevotella_disiens	GOBP_GOLGI_LUMEN_ACIDIFICATION	0.55	0.12687
g__Prevotella.s__Prevotella_disiens	GOBP_PURINE_RIBONUCLEOSIDE_METABOLIC_PROCESS	0	1
g__Prevotella.s__Prevotella_disiens	GOBP_PYRIMIDINE_NUCLEOSIDE_CATABOLIC_PROCESS	0.55	0.12687
g__Prevotella.s__Prevotella_disiens	GOBP_POSITIVE_REGULATION_OF_STEM_CELL_DIFFERENTIATION	-0.14	0.725369
g__Prevotella.s__Prevotella_disiens	GOBP_LEUKOCYTE_AGGREGATION	0.27	0.475797
g__Prevotella.s__Prevotella_disiens	GOBP_OUTER_MITOCHONDRIAL_MEMBRANE_ORGANIZATION	-0.41	0.272071
g__Prevotella.s__Prevotella_disiens	GOBP_REGULATION_OF_CYTOPLASMIC_TRANSLATION	0.55	0.12687
g__Prevotella.s__Prevotella_disiens	GOBP_EMBRYONIC_PLACENTA_MORPHOGENESIS	-0.41	0.272071
g__Prevotella.s__Prevotella_disiens	GOBP_POSITIVE_REGULATION_OF_SMOOTH_MUSCLE_CELL_DIFFERENTIATION	-0.14	0.725369
g__Prevotella.s__Prevotella_disiens	GOBP_REGULATION_OF_TRANSCRIPTION_INVOLVED_IN_G1_S_TRANSITION_OF_MITOTIC_CELL_CYCLE	0.41	0.272071
g__Prevotella.s__Prevotella_disiens	GOBP_NEGATIVE_REGULATION_OF_RESPONSE_TO_OXIDATIVE_STRESS	0.27	0.475797
g__Prevotella.s__Prevotella_disiens	GOBP_RESPONSE_TO_PLATELET_DERIVED_GROWTH_FACTOR	0.41	0.272071
g__Prevotella.s__Prevotella_disiens	GOBP_BLEB_ASSEMBLY	0.55	0.12687
g__Prevotella.s__Prevotella_disiens	GOBP_NEGATIVE_REGULATION_OF_RESPONSE_TO_REACTIVE_OXYGEN_SPECIES	0.27	0.475797
g__Prevotella.s__Prevotella_disiens	GOBP_BASE_CONVERSION_OR_SUBSTITUTION_EDITING	0.27	0.475797
g__Prevotella.s__Prevotella_disiens	GOBP_REGULATION_OF_CELL_GROWTH_INVOLVED_IN_CARDIAC_MUSCLE_CELL_DEVELOPMENT	-0.14	0.725369
g__Prevotella.s__Prevotella_disiens	GOBP_REGULATION_OF_COMPLEMENT_DEPENDENT_CYTOTOXICITY	0.55	0.12687
g__Prevotella.s__Prevotella_disiens	GOBP_REGULATION_OF_AMINO_ACID_TRANSPORT	0.55	0.12687
g__Prevotella.s__Prevotella_disiens	GOBP_CARDIAC_MUSCLE_CELL_FATE_COMMITMENT	0.41	0.272071
g__Prevotella.s__Prevotella_disiens	GOBP_REGULATION_OF_ERAD_PATHWAY	0.55	0.12687
c__Betaproteobacteria.o__Neisseriales	GOBP_PROTEIN_DENEDDYLATION	0.46	0.216838
c__Betaproteobacteria.o__Neisseriales	GOBP_PURINE_NUCLEOTIDE_SALVAGE	0.64	0.0639241
c__Betaproteobacteria.o__Neisseriales	GOBP_COPPER_ION_TRANSPORT	0.18	0.63824
c__Betaproteobacteria.o__Neisseriales	GOBP_HISTAMINE_TRANSPORT	-0.26	0.506811
c__Betaproteobacteria.o__Neisseriales	GOBP_PURINE_CONTAINING_COMPOUND_SALVAGE	0.42	0.260488
c__Betaproteobacteria.o__Neisseriales	GOBP_PROTEIN_NEDDYLATION	0.57	0.112165
c__Betaproteobacteria.o__Neisseriales	GOBP_CYTIDINE_METABOLIC_PROCESS	0.47	0.196644
c__Betaproteobacteria.o__Neisseriales	GOBP_RIBONUCLEOSIDE_METABOLIC_PROCESS	-0.24	0.538609
c__Betaproteobacteria.o__Neisseriales	GOBP_REGULATION_OF_UNSATURATED_FATTY_ACID_BIOSYNTHETIC_PROCESS	-0.24	0.538609
c__Betaproteobacteria.o__Neisseriales	GOBP_REGULATION_OF_PROTEIN_NEDDYLATION	0.89	0.00112701
c__Betaproteobacteria.o__Neisseriales	GOBP_POSITIVE_REGULATION_OF_FATTY_ACID_BIOSYNTHETIC_PROCESS	0.05	0.888697
c__Betaproteobacteria.o__Neisseriales	GOBP_POSITIVE_REGULATION_OF_MYOBLAST_PROLIFERATION	0.16	0.672697
c__Betaproteobacteria.o__Neisseriales	GOBP_PURINE_NUCLEOSIDE_BIOSYNTHETIC_PROCESS	-0.02	0.962817
c__Betaproteobacteria.o__Neisseriales	GOBP_ENDOPLASMIC_RETICULUM_MEMBRANE_ORGANIZATION	0.27	0.475797
c__Betaproteobacteria.o__Neisseriales	GOBP_AUTOPHAGY_OF_NUCLEUS	0.05	0.888697
c__Betaproteobacteria.o__Neisseriales	GOBP_SIGNAL_PEPTIDE_PROCESSING	0.37	0.333899
c__Betaproteobacteria.o__Neisseriales	GOBP_CELLULAR_POLYSACCHARIDE_CATABOLIC_PROCESS	0.09	0.815318
c__Betaproteobacteria.o__Neisseriales	GOBP_HISTAMINE_PRODUCTION_INVOLVED_IN_INFLAMMATORY_RESPONSE	-0.16	0.672697
c__Betaproteobacteria.o__Neisseriales	GOBP_POSITIVE_REGULATION_OF_ERAD_PATHWAY	0.42	0.260488
c__Betaproteobacteria.o__Neisseriales	GOBP_AGGREPHAGY	-0.2	0.604372
c__Betaproteobacteria.o__Neisseriales	GOBP_PROTEIN_TARGETING_TO_MEMBRANE	0.16	0.672697
c__Betaproteobacteria.o__Neisseriales	GOBP_GROWTH_HORMONE_SECRETION	0.51	0.159556
c__Betaproteobacteria.o__Neisseriales	GOBP_HISTAMINE_SECRETION	-0.2	0.604372
c__Betaproteobacteria.o__Neisseriales	GOBP_CELLULAR_RESPONSE_TO_NITROGEN_STARVATION	-0.31	0.416291
c__Betaproteobacteria.o__Neisseriales	GOBP_POSITIVE_REGULATION_OF_PROTEIN_TARGETING_TO_MEMBRANE	0.07	0.851885
c__Betaproteobacteria.o__Neisseriales	GOBP_CELLULAR_RESPONSE_TO_OXYGEN_RADICAL	0.18	0.63824
c__Betaproteobacteria.o__Neisseriales	GOBP_POLYSACCHARIDE_CATABOLIC_PROCESS	-0.02	0.962817
c__Betaproteobacteria.o__Neisseriales	GOBP_POSITIVE_REGULATION_OF_PEPTIDYL_THREONINE_PHOSPHORYLATION	0.02	0.962817
c__Betaproteobacteria.o__Neisseriales	GOBP_REGULATION_OF_MYOBLAST_PROLIFERATION	0.27	0.475797
c__Betaproteobacteria.o__Neisseriales	GOBP_RESPONSE_TO_MERCURY_ION	-0.42	0.260488
c__Betaproteobacteria.o__Neisseriales	GOBP_REGULATION_OF_TRANSCRIPTION_FROM_RNA_POLYMERASE_II_PROMOTER_IN_RESPONSE_TO_HYPOXIA	0.02	0.962817
c__Betaproteobacteria.o__Neisseriales	GOBP_CHAPERONE_MEDIATED_PROTEIN_COMPLEX_ASSEMBLY	0.26	0.506811
c__Betaproteobacteria.o__Neisseriales	GOBP_LUTEINIZING_HORMONE_SECRETION	0.16	0.672697
c__Betaproteobacteria.o__Neisseriales	GOBP_GRANULOCYTE_MACROPHAGE_COLONY_STIMULATING_FACTOR_PRODUCTION	-0.38	0.308396
c__Betaproteobacteria.o__Neisseriales	GOBP_POSITIVE_REGULATION_OF_GRANULOCYTE_MACROPHAGE_COLONY_STIMULATING_FACTOR_PRODUCTION	-0.22	0.571145
c__Betaproteobacteria.o__Neisseriales	GOBP_NEGATIVE_REGULATION_OF_ADENYLATE_CYCLASE_ACTIVATING_G_PROTEIN_COUPLED_RECEPTOR_SIGNALING_PATHWAY	0.18	0.63824
c__Betaproteobacteria.o__Neisseriales	GOBP_PURINE_NUCLEOSIDE_MONOPHOSPHATE_BIOSYNTHETIC_PROCESS	0.42	0.260488
c__Betaproteobacteria.o__Neisseriales	GOBP_MAINTENANCE_OF_SISTER_CHROMATID_COHESION	0.27	0.475797
c__Betaproteobacteria.o__Neisseriales	GOBP_RIBONUCLEOSIDE_CATABOLIC_PROCESS	-0.16	0.672697
c__Betaproteobacteria.o__Neisseriales	GOBP_POSITIVE_REGULATION_OF_CELL_MIGRATION_INVOLVED_IN_SPROUTING_ANGIOGENESIS	0.05	0.888697
c__Betaproteobacteria.o__Neisseriales	GOBP_POSITIVE_REGULATION_OF_GLUTAMATE_SECRETION	0.33	0.387877
c__Betaproteobacteria.o__Neisseriales	GOBP_FC_EPSILON_RECEPTOR_SIGNALING_PATHWAY	0.04	0.925695
c__Betaproteobacteria.o__Neisseriales	GOBP_GROOMING_BEHAVIOR	-0.16	0.672697
c__Betaproteobacteria.o__Neisseriales	GOBP_CYTIDINE_TO_URIDINE_EDITING	0.07	0.851885
c__Betaproteobacteria.o__Neisseriales	GOBP_REGULATION_OF_HEMATOPOIETIC_STEM_CELL_DIFFERENTIATION	0.2	0.604372
c__Betaproteobacteria.o__Neisseriales	GOBP_GONADOTROPIN_SECRETION	0.37	0.333899
c__Betaproteobacteria.o__Neisseriales	GOBP_GOLGI_LUMEN_ACIDIFICATION	0.4	0.283918
c__Betaproteobacteria.o__Neisseriales	GOBP_PURINE_RIBONUCLEOSIDE_METABOLIC_PROCESS	-0.38	0.308396
c__Betaproteobacteria.o__Neisseriales	GOBP_PYRIMIDINE_NUCLEOSIDE_CATABOLIC_PROCESS	0.16	0.672697
c__Betaproteobacteria.o__Neisseriales	GOBP_POSITIVE_REGULATION_OF_STEM_CELL_DIFFERENTIATION	0.27	0.475797
c__Betaproteobacteria.o__Neisseriales	GOBP_LEUKOCYTE_AGGREGATION	-0.26	0.506811
c__Betaproteobacteria.o__Neisseriales	GOBP_OUTER_MITOCHONDRIAL_MEMBRANE_ORGANIZATION	0.02	0.962817
c__Betaproteobacteria.o__Neisseriales	GOBP_REGULATION_OF_CYTOPLASMIC_TRANSLATION	0.26	0.506811
c__Betaproteobacteria.o__Neisseriales	GOBP_EMBRYONIC_PLACENTA_MORPHOGENESIS	-0.33	0.387877
c__Betaproteobacteria.o__Neisseriales	GOBP_POSITIVE_REGULATION_OF_SMOOTH_MUSCLE_CELL_DIFFERENTIATION	0.18	0.63824
c__Betaproteobacteria.o__Neisseriales	GOBP_REGULATION_OF_TRANSCRIPTION_INVOLVED_IN_G1_S_TRANSITION_OF_MITOTIC_CELL_CYCLE	0.24	0.538609
c__Betaproteobacteria.o__Neisseriales	GOBP_NEGATIVE_REGULATION_OF_RESPONSE_TO_OXIDATIVE_STRESS	-0.09	0.815318
c__Betaproteobacteria.o__Neisseriales	GOBP_RESPONSE_TO_PLATELET_DERIVED_GROWTH_FACTOR	-0.24	0.538609
c__Betaproteobacteria.o__Neisseriales	GOBP_BLEB_ASSEMBLY	0.04	0.925695
c__Betaproteobacteria.o__Neisseriales	GOBP_NEGATIVE_REGULATION_OF_RESPONSE_TO_REACTIVE_OXYGEN_SPECIES	-0.33	0.387877
c__Betaproteobacteria.o__Neisseriales	GOBP_BASE_CONVERSION_OR_SUBSTITUTION_EDITING	0.2	0.604372
c__Betaproteobacteria.o__Neisseriales	GOBP_REGULATION_OF_CELL_GROWTH_INVOLVED_IN_CARDIAC_MUSCLE_CELL_DEVELOPMENT	-0.42	0.260488
c__Betaproteobacteria.o__Neisseriales	GOBP_REGULATION_OF_COMPLEMENT_DEPENDENT_CYTOTOXICITY	0.09	0.815318
c__Betaproteobacteria.o__Neisseriales	GOBP_REGULATION_OF_AMINO_ACID_TRANSPORT	0.64	0.0639241
c__Betaproteobacteria.o__Neisseriales	GOBP_CARDIAC_MUSCLE_CELL_FATE_COMMITMENT	0.42	0.260488
c__Betaproteobacteria.o__Neisseriales	GOBP_REGULATION_OF_ERAD_PATHWAY	0.42	0.260488
o__Neisseriales.f__Neisseriaceae	GOBP_PROTEIN_DENEDDYLATION	0.46	0.216838
o__Neisseriales.f__Neisseriaceae	GOBP_PURINE_NUCLEOTIDE_SALVAGE	0.64	0.0639241
o__Neisseriales.f__Neisseriaceae	GOBP_COPPER_ION_TRANSPORT	0.18	0.63824
o__Neisseriales.f__Neisseriaceae	GOBP_HISTAMINE_TRANSPORT	-0.26	0.506811
o__Neisseriales.f__Neisseriaceae	GOBP_PURINE_CONTAINING_COMPOUND_SALVAGE	0.42	0.260488
o__Neisseriales.f__Neisseriaceae	GOBP_PROTEIN_NEDDYLATION	0.57	0.112165
o__Neisseriales.f__Neisseriaceae	GOBP_CYTIDINE_METABOLIC_PROCESS	0.47	0.196644
o__Neisseriales.f__Neisseriaceae	GOBP_RIBONUCLEOSIDE_METABOLIC_PROCESS	-0.24	0.538609
o__Neisseriales.f__Neisseriaceae	GOBP_REGULATION_OF_UNSATURATED_FATTY_ACID_BIOSYNTHETIC_PROCESS	-0.24	0.538609
o__Neisseriales.f__Neisseriaceae	GOBP_REGULATION_OF_PROTEIN_NEDDYLATION	0.89	0.00112701
o__Neisseriales.f__Neisseriaceae	GOBP_POSITIVE_REGULATION_OF_FATTY_ACID_BIOSYNTHETIC_PROCESS	0.05	0.888697
o__Neisseriales.f__Neisseriaceae	GOBP_POSITIVE_REGULATION_OF_MYOBLAST_PROLIFERATION	0.16	0.672697
o__Neisseriales.f__Neisseriaceae	GOBP_PURINE_NUCLEOSIDE_BIOSYNTHETIC_PROCESS	-0.02	0.962817
o__Neisseriales.f__Neisseriaceae	GOBP_ENDOPLASMIC_RETICULUM_MEMBRANE_ORGANIZATION	0.27	0.475797
o__Neisseriales.f__Neisseriaceae	GOBP_AUTOPHAGY_OF_NUCLEUS	0.05	0.888697
o__Neisseriales.f__Neisseriaceae	GOBP_SIGNAL_PEPTIDE_PROCESSING	0.37	0.333899
o__Neisseriales.f__Neisseriaceae	GOBP_CELLULAR_POLYSACCHARIDE_CATABOLIC_PROCESS	0.09	0.815318
o__Neisseriales.f__Neisseriaceae	GOBP_HISTAMINE_PRODUCTION_INVOLVED_IN_INFLAMMATORY_RESPONSE	-0.16	0.672697
o__Neisseriales.f__Neisseriaceae	GOBP_POSITIVE_REGULATION_OF_ERAD_PATHWAY	0.42	0.260488
o__Neisseriales.f__Neisseriaceae	GOBP_AGGREPHAGY	-0.2	0.604372
o__Neisseriales.f__Neisseriaceae	GOBP_PROTEIN_TARGETING_TO_MEMBRANE	0.16	0.672697
o__Neisseriales.f__Neisseriaceae	GOBP_GROWTH_HORMONE_SECRETION	0.51	0.159556
o__Neisseriales.f__Neisseriaceae	GOBP_HISTAMINE_SECRETION	-0.2	0.604372
o__Neisseriales.f__Neisseriaceae	GOBP_CELLULAR_RESPONSE_TO_NITROGEN_STARVATION	-0.31	0.416291
o__Neisseriales.f__Neisseriaceae	GOBP_POSITIVE_REGULATION_OF_PROTEIN_TARGETING_TO_MEMBRANE	0.07	0.851885
o__Neisseriales.f__Neisseriaceae	GOBP_CELLULAR_RESPONSE_TO_OXYGEN_RADICAL	0.18	0.63824
o__Neisseriales.f__Neisseriaceae	GOBP_POLYSACCHARIDE_CATABOLIC_PROCESS	-0.02	0.962817
o__Neisseriales.f__Neisseriaceae	GOBP_POSITIVE_REGULATION_OF_PEPTIDYL_THREONINE_PHOSPHORYLATION	0.02	0.962817
o__Neisseriales.f__Neisseriaceae	GOBP_REGULATION_OF_MYOBLAST_PROLIFERATION	0.27	0.475797
o__Neisseriales.f__Neisseriaceae	GOBP_RESPONSE_TO_MERCURY_ION	-0.42	0.260488
o__Neisseriales.f__Neisseriaceae	GOBP_REGULATION_OF_TRANSCRIPTION_FROM_RNA_POLYMERASE_II_PROMOTER_IN_RESPONSE_TO_HYPOXIA	0.02	0.962817
o__Neisseriales.f__Neisseriaceae	GOBP_CHAPERONE_MEDIATED_PROTEIN_COMPLEX_ASSEMBLY	0.26	0.506811
o__Neisseriales.f__Neisseriaceae	GOBP_LUTEINIZING_HORMONE_SECRETION	0.16	0.672697
o__Neisseriales.f__Neisseriaceae	GOBP_GRANULOCYTE_MACROPHAGE_COLONY_STIMULATING_FACTOR_PRODUCTION	-0.38	0.308396
o__Neisseriales.f__Neisseriaceae	GOBP_POSITIVE_REGULATION_OF_GRANULOCYTE_MACROPHAGE_COLONY_STIMULATING_FACTOR_PRODUCTION	-0.22	0.571145
o__Neisseriales.f__Neisseriaceae	GOBP_NEGATIVE_REGULATION_OF_ADENYLATE_CYCLASE_ACTIVATING_G_PROTEIN_COUPLED_RECEPTOR_SIGNALING_PATHWAY	0.18	0.63824
o__Neisseriales.f__Neisseriaceae	GOBP_PURINE_NUCLEOSIDE_MONOPHOSPHATE_BIOSYNTHETIC_PROCESS	0.42	0.260488
o__Neisseriales.f__Neisseriaceae	GOBP_MAINTENANCE_OF_SISTER_CHROMATID_COHESION	0.27	0.475797
o__Neisseriales.f__Neisseriaceae	GOBP_RIBONUCLEOSIDE_CATABOLIC_PROCESS	-0.16	0.672697
o__Neisseriales.f__Neisseriaceae	GOBP_POSITIVE_REGULATION_OF_CELL_MIGRATION_INVOLVED_IN_SPROUTING_ANGIOGENESIS	0.05	0.888697
o__Neisseriales.f__Neisseriaceae	GOBP_POSITIVE_REGULATION_OF_GLUTAMATE_SECRETION	0.33	0.387877
o__Neisseriales.f__Neisseriaceae	GOBP_FC_EPSILON_RECEPTOR_SIGNALING_PATHWAY	0.04	0.925695
o__Neisseriales.f__Neisseriaceae	GOBP_GROOMING_BEHAVIOR	-0.16	0.672697
o__Neisseriales.f__Neisseriaceae	GOBP_CYTIDINE_TO_URIDINE_EDITING	0.07	0.851885
o__Neisseriales.f__Neisseriaceae	GOBP_REGULATION_OF_HEMATOPOIETIC_STEM_CELL_DIFFERENTIATION	0.2	0.604372
o__Neisseriales.f__Neisseriaceae	GOBP_GONADOTROPIN_SECRETION	0.37	0.333899
o__Neisseriales.f__Neisseriaceae	GOBP_GOLGI_LUMEN_ACIDIFICATION	0.4	0.283918
o__Neisseriales.f__Neisseriaceae	GOBP_PURINE_RIBONUCLEOSIDE_METABOLIC_PROCESS	-0.38	0.308396
o__Neisseriales.f__Neisseriaceae	GOBP_PYRIMIDINE_NUCLEOSIDE_CATABOLIC_PROCESS	0.16	0.672697
o__Neisseriales.f__Neisseriaceae	GOBP_POSITIVE_REGULATION_OF_STEM_CELL_DIFFERENTIATION	0.27	0.475797
o__Neisseriales.f__Neisseriaceae	GOBP_LEUKOCYTE_AGGREGATION	-0.26	0.506811
o__Neisseriales.f__Neisseriaceae	GOBP_OUTER_MITOCHONDRIAL_MEMBRANE_ORGANIZATION	0.02	0.962817
o__Neisseriales.f__Neisseriaceae	GOBP_REGULATION_OF_CYTOPLASMIC_TRANSLATION	0.26	0.506811
o__Neisseriales.f__Neisseriaceae	GOBP_EMBRYONIC_PLACENTA_MORPHOGENESIS	-0.33	0.387877
o__Neisseriales.f__Neisseriaceae	GOBP_POSITIVE_REGULATION_OF_SMOOTH_MUSCLE_CELL_DIFFERENTIATION	0.18	0.63824
o__Neisseriales.f__Neisseriaceae	GOBP_REGULATION_OF_TRANSCRIPTION_INVOLVED_IN_G1_S_TRANSITION_OF_MITOTIC_CELL_CYCLE	0.24	0.538609
o__Neisseriales.f__Neisseriaceae	GOBP_NEGATIVE_REGULATION_OF_RESPONSE_TO_OXIDATIVE_STRESS	-0.09	0.815318
o__Neisseriales.f__Neisseriaceae	GOBP_RESPONSE_TO_PLATELET_DERIVED_GROWTH_FACTOR	-0.24	0.538609
o__Neisseriales.f__Neisseriaceae	GOBP_BLEB_ASSEMBLY	0.04	0.925695
o__Neisseriales.f__Neisseriaceae	GOBP_NEGATIVE_REGULATION_OF_RESPONSE_TO_REACTIVE_OXYGEN_SPECIES	-0.33	0.387877
o__Neisseriales.f__Neisseriaceae	GOBP_BASE_CONVERSION_OR_SUBSTITUTION_EDITING	0.2	0.604372
o__Neisseriales.f__Neisseriaceae	GOBP_REGULATION_OF_CELL_GROWTH_INVOLVED_IN_CARDIAC_MUSCLE_CELL_DEVELOPMENT	-0.42	0.260488
o__Neisseriales.f__Neisseriaceae	GOBP_REGULATION_OF_COMPLEMENT_DEPENDENT_CYTOTOXICITY	0.09	0.815318
o__Neisseriales.f__Neisseriaceae	GOBP_REGULATION_OF_AMINO_ACID_TRANSPORT	0.64	0.0639241
o__Neisseriales.f__Neisseriaceae	GOBP_CARDIAC_MUSCLE_CELL_FATE_COMMITMENT	0.42	0.260488
o__Neisseriales.f__Neisseriaceae	GOBP_REGULATION_OF_ERAD_PATHWAY	0.42	0.260488
g__Anaerostipes.s__Anaerostipes_caccae	GOBP_PROTEIN_DENEDDYLATION	0.39	0.30218
g__Anaerostipes.s__Anaerostipes_caccae	GOBP_PURINE_NUCLEOTIDE_SALVAGE	0.18	0.63824
g__Anaerostipes.s__Anaerostipes_caccae	GOBP_COPPER_ION_TRANSPORT	-0.16	0.681397
g__Anaerostipes.s__Anaerostipes_caccae	GOBP_HISTAMINE_TRANSPORT	0.48	0.191767
g__Anaerostipes.s__Anaerostipes_caccae	GOBP_PURINE_CONTAINING_COMPOUND_SALVAGE	0.27	0.475797
g__Anaerostipes.s__Anaerostipes_caccae	GOBP_PROTEIN_NEDDYLATION	0.43	0.243613
g__Anaerostipes.s__Anaerostipes_caccae	GOBP_CYTIDINE_METABOLIC_PROCESS	-0.05	0.907177
g__Anaerostipes.s__Anaerostipes_caccae	GOBP_RIBONUCLEOSIDE_METABOLIC_PROCESS	0.18	0.63824
g__Anaerostipes.s__Anaerostipes_caccae	GOBP_REGULATION_OF_UNSATURATED_FATTY_ACID_BIOSYNTHETIC_PROCESS	0.14	0.725369
g__Anaerostipes.s__Anaerostipes_caccae	GOBP_REGULATION_OF_PROTEIN_NEDDYLATION	0.05	0.907177
g__Anaerostipes.s__Anaerostipes_caccae	GOBP_POSITIVE_REGULATION_OF_FATTY_ACID_BIOSYNTHETIC_PROCESS	-0.3	0.438198
g__Anaerostipes.s__Anaerostipes_caccae	GOBP_POSITIVE_REGULATION_OF_MYOBLAST_PROLIFERATION	0.46	0.216838
g__Anaerostipes.s__Anaerostipes_caccae	GOBP_PURINE_NUCLEOSIDE_BIOSYNTHETIC_PROCESS	0.14	0.725369
g__Anaerostipes.s__Anaerostipes_caccae	GOBP_ENDOPLASMIC_RETICULUM_MEMBRANE_ORGANIZATION	0.39	0.30218
g__Anaerostipes.s__Anaerostipes_caccae	GOBP_AUTOPHAGY_OF_NUCLEUS	0.23	0.554788
g__Anaerostipes.s__Anaerostipes_caccae	GOBP_SIGNAL_PEPTIDE_PROCESSING	0.05	0.907177
g__Anaerostipes.s__Anaerostipes_caccae	GOBP_CELLULAR_POLYSACCHARIDE_CATABOLIC_PROCESS	-0.52	0.146784
g__Anaerostipes.s__Anaerostipes_caccae	GOBP_HISTAMINE_PRODUCTION_INVOLVED_IN_INFLAMMATORY_RESPONSE	0.18	0.63824
g__Anaerostipes.s__Anaerostipes_caccae	GOBP_POSITIVE_REGULATION_OF_ERAD_PATHWAY	0.16	0.681397
g__Anaerostipes.s__Anaerostipes_caccae	GOBP_AGGREPHAGY	-0.07	0.861067
g__Anaerostipes.s__Anaerostipes_caccae	GOBP_PROTEIN_TARGETING_TO_MEMBRANE	0.37	0.333899
g__Anaerostipes.s__Anaerostipes_caccae	GOBP_GROWTH_HORMONE_SECRETION	-0.3	0.438198
g__Anaerostipes.s__Anaerostipes_caccae	GOBP_HISTAMINE_SECRETION	0.39	0.30218
g__Anaerostipes.s__Anaerostipes_caccae	GOBP_CELLULAR_RESPONSE_TO_NITROGEN_STARVATION	0.14	0.725369
g__Anaerostipes.s__Anaerostipes_caccae	GOBP_POSITIVE_REGULATION_OF_PROTEIN_TARGETING_TO_MEMBRANE	0.14	0.725369
g__Anaerostipes.s__Anaerostipes_caccae	GOBP_CELLULAR_RESPONSE_TO_OXYGEN_RADICAL	-0.27	0.475797
g__Anaerostipes.s__Anaerostipes_caccae	GOBP_POLYSACCHARIDE_CATABOLIC_PROCESS	-0.52	0.146784
g__Anaerostipes.s__Anaerostipes_caccae	GOBP_POSITIVE_REGULATION_OF_PEPTIDYL_THREONINE_PHOSPHORYLATION	-0.39	0.30218
g__Anaerostipes.s__Anaerostipes_caccae	GOBP_REGULATION_OF_MYOBLAST_PROLIFERATION	0.34	0.367181
g__Anaerostipes.s__Anaerostipes_caccae	GOBP_RESPONSE_TO_MERCURY_ION	-0.14	0.725369
g__Anaerostipes.s__Anaerostipes_caccae	GOBP_REGULATION_OF_TRANSCRIPTION_FROM_RNA_POLYMERASE_II_PROMOTER_IN_RESPONSE_TO_HYPOXIA	-0.07	0.861067
g__Anaerostipes.s__Anaerostipes_caccae	GOBP_CHAPERONE_MEDIATED_PROTEIN_COMPLEX_ASSEMBLY	-0.16	0.681397
g__Anaerostipes.s__Anaerostipes_caccae	GOBP_LUTEINIZING_HORMONE_SECRETION	0.43	0.243613
g__Anaerostipes.s__Anaerostipes_caccae	GOBP_GRANULOCYTE_MACROPHAGE_COLONY_STIMULATING_FACTOR_PRODUCTION	-0.09	0.815318
g__Anaerostipes.s__Anaerostipes_caccae	GOBP_POSITIVE_REGULATION_OF_GRANULOCYTE_MACROPHAGE_COLONY_STIMULATING_FACTOR_PRODUCTION	0.34	0.367181
g__Anaerostipes.s__Anaerostipes_caccae	GOBP_NEGATIVE_REGULATION_OF_ADENYLATE_CYCLASE_ACTIVATING_G_PROTEIN_COUPLED_RECEPTOR_SIGNALING_PATHWAY	0.32	0.401969
g__Anaerostipes.s__Anaerostipes_caccae	GOBP_PURINE_NUCLEOSIDE_MONOPHOSPHATE_BIOSYNTHETIC_PROCESS	0.46	0.216838
g__Anaerostipes.s__Anaerostipes_caccae	GOBP_MAINTENANCE_OF_SISTER_CHROMATID_COHESION	0.09	0.815318
g__Anaerostipes.s__Anaerostipes_caccae	GOBP_RIBONUCLEOSIDE_CATABOLIC_PROCESS	-0.05	0.907177
g__Anaerostipes.s__Anaerostipes_caccae	GOBP_POSITIVE_REGULATION_OF_CELL_MIGRATION_INVOLVED_IN_SPROUTING_ANGIOGENESIS	-0.43	0.243613
g__Anaerostipes.s__Anaerostipes_caccae	GOBP_POSITIVE_REGULATION_OF_GLUTAMATE_SECRETION	-0.05	0.907177
g__Anaerostipes.s__Anaerostipes_caccae	GOBP_FC_EPSILON_RECEPTOR_SIGNALING_PATHWAY	-0.18	0.63824
g__Anaerostipes.s__Anaerostipes_caccae	GOBP_GROOMING_BEHAVIOR	-0.18	0.63824
g__Anaerostipes.s__Anaerostipes_caccae	GOBP_CYTIDINE_TO_URIDINE_EDITING	0.37	0.333899
g__Anaerostipes.s__Anaerostipes_caccae	GOBP_REGULATION_OF_HEMATOPOIETIC_STEM_CELL_DIFFERENTIATION	0.23	0.554788
g__Anaerostipes.s__Anaerostipes_caccae	GOBP_GONADOTROPIN_SECRETION	-0.27	0.475797
g__Anaerostipes.s__Anaerostipes_caccae	GOBP_GOLGI_LUMEN_ACIDIFICATION	-0.27	0.475797
g__Anaerostipes.s__Anaerostipes_caccae	GOBP_PURINE_RIBONUCLEOSIDE_METABOLIC_PROCESS	0.39	0.30218
g__Anaerostipes.s__Anaerostipes_caccae	GOBP_PYRIMIDINE_NUCLEOSIDE_CATABOLIC_PROCESS	-0.34	0.367181
g__Anaerostipes.s__Anaerostipes_caccae	GOBP_POSITIVE_REGULATION_OF_STEM_CELL_DIFFERENTIATION	-0.5	0.168415
g__Anaerostipes.s__Anaerostipes_caccae	GOBP_LEUKOCYTE_AGGREGATION	-0.32	0.401969
g__Anaerostipes.s__Anaerostipes_caccae	GOBP_OUTER_MITOCHONDRIAL_MEMBRANE_ORGANIZATION	0.37	0.333899
g__Anaerostipes.s__Anaerostipes_caccae	GOBP_REGULATION_OF_CYTOPLASMIC_TRANSLATION	-0.09	0.815318
g__Anaerostipes.s__Anaerostipes_caccae	GOBP_EMBRYONIC_PLACENTA_MORPHOGENESIS	-0.07	0.861067
g__Anaerostipes.s__Anaerostipes_caccae	GOBP_POSITIVE_REGULATION_OF_SMOOTH_MUSCLE_CELL_DIFFERENTIATION	-0.25	0.514689
g__Anaerostipes.s__Anaerostipes_caccae	GOBP_REGULATION_OF_TRANSCRIPTION_INVOLVED_IN_G1_S_TRANSITION_OF_MITOTIC_CELL_CYCLE	0.23	0.554788
g__Anaerostipes.s__Anaerostipes_caccae	GOBP_NEGATIVE_REGULATION_OF_RESPONSE_TO_OXIDATIVE_STRESS	-0.25	0.514689
g__Anaerostipes.s__Anaerostipes_caccae	GOBP_RESPONSE_TO_PLATELET_DERIVED_GROWTH_FACTOR	-0.23	0.554788
g__Anaerostipes.s__Anaerostipes_caccae	GOBP_BLEB_ASSEMBLY	-0.18	0.63824
g__Anaerostipes.s__Anaerostipes_caccae	GOBP_NEGATIVE_REGULATION_OF_RESPONSE_TO_REACTIVE_OXYGEN_SPECIES	-0.23	0.554788
g__Anaerostipes.s__Anaerostipes_caccae	GOBP_BASE_CONVERSION_OR_SUBSTITUTION_EDITING	0.39	0.30218
g__Anaerostipes.s__Anaerostipes_caccae	GOBP_REGULATION_OF_CELL_GROWTH_INVOLVED_IN_CARDIAC_MUSCLE_CELL_DEVELOPMENT	0.5	0.168415
g__Anaerostipes.s__Anaerostipes_caccae	GOBP_REGULATION_OF_COMPLEMENT_DEPENDENT_CYTOTOXICITY	-0.3	0.438198
g__Anaerostipes.s__Anaerostipes_caccae	GOBP_REGULATION_OF_AMINO_ACID_TRANSPORT	-0.39	0.30218
g__Anaerostipes.s__Anaerostipes_caccae	GOBP_CARDIAC_MUSCLE_CELL_FATE_COMMITMENT	-0.27	0.475797
g__Anaerostipes.s__Anaerostipes_caccae	GOBP_REGULATION_OF_ERAD_PATHWAY	0.34	0.367181
g__Kocuria.s__Kocuria_kristinae	GOBP_PROTEIN_DENEDDYLATION	-0.55	0.12687
g__Kocuria.s__Kocuria_kristinae	GOBP_PURINE_NUCLEOTIDE_SALVAGE	-0.55	0.12687
g__Kocuria.s__Kocuria_kristinae	GOBP_COPPER_ION_TRANSPORT	-0.55	0.12687
g__Kocuria.s__Kocuria_kristinae	GOBP_HISTAMINE_TRANSPORT	-0.55	0.12687
g__Kocuria.s__Kocuria_kristinae	GOBP_PURINE_CONTAINING_COMPOUND_SALVAGE	-0.55	0.12687
g__Kocuria.s__Kocuria_kristinae	GOBP_PROTEIN_NEDDYLATION	-0.55	0.12687
g__Kocuria.s__Kocuria_kristinae	GOBP_CYTIDINE_METABOLIC_PROCESS	-0.55	0.12687
g__Kocuria.s__Kocuria_kristinae	GOBP_RIBONUCLEOSIDE_METABOLIC_PROCESS	-0.55	0.12687
g__Kocuria.s__Kocuria_kristinae	GOBP_REGULATION_OF_UNSATURATED_FATTY_ACID_BIOSYNTHETIC_PROCESS	-0.55	0.12687
g__Kocuria.s__Kocuria_kristinae	GOBP_REGULATION_OF_PROTEIN_NEDDYLATION	-0.55	0.12687
g__Kocuria.s__Kocuria_kristinae	GOBP_POSITIVE_REGULATION_OF_FATTY_ACID_BIOSYNTHETIC_PROCESS	-0.55	0.12687
g__Kocuria.s__Kocuria_kristinae	GOBP_POSITIVE_REGULATION_OF_MYOBLAST_PROLIFERATION	-0.55	0.12687
g__Kocuria.s__Kocuria_kristinae	GOBP_PURINE_NUCLEOSIDE_BIOSYNTHETIC_PROCESS	-0.55	0.12687
g__Kocuria.s__Kocuria_kristinae	GOBP_ENDOPLASMIC_RETICULUM_MEMBRANE_ORGANIZATION	-0.55	0.12687
g__Kocuria.s__Kocuria_kristinae	GOBP_AUTOPHAGY_OF_NUCLEUS	-0.55	0.12687
g__Kocuria.s__Kocuria_kristinae	GOBP_SIGNAL_PEPTIDE_PROCESSING	-0.55	0.12687
g__Kocuria.s__Kocuria_kristinae	GOBP_CELLULAR_POLYSACCHARIDE_CATABOLIC_PROCESS	-0.55	0.12687
g__Kocuria.s__Kocuria_kristinae	GOBP_HISTAMINE_PRODUCTION_INVOLVED_IN_INFLAMMATORY_RESPONSE	-0.55	0.12687
g__Kocuria.s__Kocuria_kristinae	GOBP_POSITIVE_REGULATION_OF_ERAD_PATHWAY	-0.55	0.12687
g__Kocuria.s__Kocuria_kristinae	GOBP_AGGREPHAGY	-0.55	0.12687
g__Kocuria.s__Kocuria_kristinae	GOBP_PROTEIN_TARGETING_TO_MEMBRANE	-0.55	0.12687
g__Kocuria.s__Kocuria_kristinae	GOBP_GROWTH_HORMONE_SECRETION	-0.55	0.12687
g__Kocuria.s__Kocuria_kristinae	GOBP_HISTAMINE_SECRETION	-0.55	0.12687
g__Kocuria.s__Kocuria_kristinae	GOBP_CELLULAR_RESPONSE_TO_NITROGEN_STARVATION	-0.55	0.12687
g__Kocuria.s__Kocuria_kristinae	GOBP_POSITIVE_REGULATION_OF_PROTEIN_TARGETING_TO_MEMBRANE	-0.55	0.12687
g__Kocuria.s__Kocuria_kristinae	GOBP_CELLULAR_RESPONSE_TO_OXYGEN_RADICAL	-0.55	0.12687
g__Kocuria.s__Kocuria_kristinae	GOBP_POLYSACCHARIDE_CATABOLIC_PROCESS	-0.55	0.12687
g__Kocuria.s__Kocuria_kristinae	GOBP_POSITIVE_REGULATION_OF_PEPTIDYL_THREONINE_PHOSPHORYLATION	-0.55	0.12687
g__Kocuria.s__Kocuria_kristinae	GOBP_REGULATION_OF_MYOBLAST_PROLIFERATION	-0.55	0.12687
g__Kocuria.s__Kocuria_kristinae	GOBP_RESPONSE_TO_MERCURY_ION	-0.55	0.12687
g__Kocuria.s__Kocuria_kristinae	GOBP_REGULATION_OF_TRANSCRIPTION_FROM_RNA_POLYMERASE_II_PROMOTER_IN_RESPONSE_TO_HYPOXIA	-0.55	0.12687
g__Kocuria.s__Kocuria_kristinae	GOBP_CHAPERONE_MEDIATED_PROTEIN_COMPLEX_ASSEMBLY	-0.55	0.12687
g__Kocuria.s__Kocuria_kristinae	GOBP_LUTEINIZING_HORMONE_SECRETION	-0.55	0.12687
g__Kocuria.s__Kocuria_kristinae	GOBP_GRANULOCYTE_MACROPHAGE_COLONY_STIMULATING_FACTOR_PRODUCTION	-0.55	0.12687
g__Kocuria.s__Kocuria_kristinae	GOBP_POSITIVE_REGULATION_OF_GRANULOCYTE_MACROPHAGE_COLONY_STIMULATING_FACTOR_PRODUCTION	-0.55	0.12687
g__Kocuria.s__Kocuria_kristinae	GOBP_NEGATIVE_REGULATION_OF_ADENYLATE_CYCLASE_ACTIVATING_G_PROTEIN_COUPLED_RECEPTOR_SIGNALING_PATHWAY	-0.55	0.12687
g__Kocuria.s__Kocuria_kristinae	GOBP_PURINE_NUCLEOSIDE_MONOPHOSPHATE_BIOSYNTHETIC_PROCESS	-0.55	0.12687
g__Kocuria.s__Kocuria_kristinae	GOBP_MAINTENANCE_OF_SISTER_CHROMATID_COHESION	-0.55	0.12687
g__Kocuria.s__Kocuria_kristinae	GOBP_RIBONUCLEOSIDE_CATABOLIC_PROCESS	-0.55	0.12687
g__Kocuria.s__Kocuria_kristinae	GOBP_POSITIVE_REGULATION_OF_CELL_MIGRATION_INVOLVED_IN_SPROUTING_ANGIOGENESIS	-0.55	0.12687
g__Kocuria.s__Kocuria_kristinae	GOBP_POSITIVE_REGULATION_OF_GLUTAMATE_SECRETION	-0.55	0.12687
g__Kocuria.s__Kocuria_kristinae	GOBP_FC_EPSILON_RECEPTOR_SIGNALING_PATHWAY	-0.55	0.12687
g__Kocuria.s__Kocuria_kristinae	GOBP_GROOMING_BEHAVIOR	-0.55	0.12687
g__Kocuria.s__Kocuria_kristinae	GOBP_CYTIDINE_TO_URIDINE_EDITING	-0.55	0.12687
g__Kocuria.s__Kocuria_kristinae	GOBP_REGULATION_OF_HEMATOPOIETIC_STEM_CELL_DIFFERENTIATION	-0.55	0.12687
g__Kocuria.s__Kocuria_kristinae	GOBP_GONADOTROPIN_SECRETION	-0.55	0.12687
g__Kocuria.s__Kocuria_kristinae	GOBP_GOLGI_LUMEN_ACIDIFICATION	-0.55	0.12687
g__Kocuria.s__Kocuria_kristinae	GOBP_PURINE_RIBONUCLEOSIDE_METABOLIC_PROCESS	-0.55	0.12687
g__Kocuria.s__Kocuria_kristinae	GOBP_PYRIMIDINE_NUCLEOSIDE_CATABOLIC_PROCESS	-0.55	0.12687
g__Kocuria.s__Kocuria_kristinae	GOBP_POSITIVE_REGULATION_OF_STEM_CELL_DIFFERENTIATION	-0.55	0.12687
g__Kocuria.s__Kocuria_kristinae	GOBP_LEUKOCYTE_AGGREGATION	-0.55	0.12687
g__Kocuria.s__Kocuria_kristinae	GOBP_OUTER_MITOCHONDRIAL_MEMBRANE_ORGANIZATION	-0.55	0.12687
g__Kocuria.s__Kocuria_kristinae	GOBP_REGULATION_OF_CYTOPLASMIC_TRANSLATION	-0.55	0.12687
g__Kocuria.s__Kocuria_kristinae	GOBP_EMBRYONIC_PLACENTA_MORPHOGENESIS	-0.55	0.12687
g__Kocuria.s__Kocuria_kristinae	GOBP_POSITIVE_REGULATION_OF_SMOOTH_MUSCLE_CELL_DIFFERENTIATION	-0.55	0.12687
g__Kocuria.s__Kocuria_kristinae	GOBP_REGULATION_OF_TRANSCRIPTION_INVOLVED_IN_G1_S_TRANSITION_OF_MITOTIC_CELL_CYCLE	-0.55	0.12687
g__Kocuria.s__Kocuria_kristinae	GOBP_NEGATIVE_REGULATION_OF_RESPONSE_TO_OXIDATIVE_STRESS	-0.55	0.12687
g__Kocuria.s__Kocuria_kristinae	GOBP_RESPONSE_TO_PLATELET_DERIVED_GROWTH_FACTOR	-0.55	0.12687
g__Kocuria.s__Kocuria_kristinae	GOBP_BLEB_ASSEMBLY	-0.55	0.12687
g__Kocuria.s__Kocuria_kristinae	GOBP_NEGATIVE_REGULATION_OF_RESPONSE_TO_REACTIVE_OXYGEN_SPECIES	-0.55	0.12687
g__Kocuria.s__Kocuria_kristinae	GOBP_BASE_CONVERSION_OR_SUBSTITUTION_EDITING	-0.55	0.12687
g__Kocuria.s__Kocuria_kristinae	GOBP_REGULATION_OF_CELL_GROWTH_INVOLVED_IN_CARDIAC_MUSCLE_CELL_DEVELOPMENT	-0.55	0.12687
g__Kocuria.s__Kocuria_kristinae	GOBP_REGULATION_OF_COMPLEMENT_DEPENDENT_CYTOTOXICITY	-0.55	0.12687
g__Kocuria.s__Kocuria_kristinae	GOBP_REGULATION_OF_AMINO_ACID_TRANSPORT	-0.55	0.12687
g__Kocuria.s__Kocuria_kristinae	GOBP_CARDIAC_MUSCLE_CELL_FATE_COMMITMENT	-0.55	0.12687
g__Kocuria.s__Kocuria_kristinae	GOBP_REGULATION_OF_ERAD_PATHWAY	-0.55	0.12687
f__Leuconostocaceae.g__Weissella	GOBP_PROTEIN_DENEDDYLATION	-0.59	0.0921203
f__Leuconostocaceae.g__Weissella	GOBP_PURINE_NUCLEOTIDE_SALVAGE	-0.59	0.0921203
f__Leuconostocaceae.g__Weissella	GOBP_COPPER_ION_TRANSPORT	0.09	0.815318
f__Leuconostocaceae.g__Weissella	GOBP_HISTAMINE_TRANSPORT	-0.59	0.0921203
f__Leuconostocaceae.g__Weissella	GOBP_PURINE_CONTAINING_COMPOUND_SALVAGE	-0.48	0.191767
f__Leuconostocaceae.g__Weissella	GOBP_PROTEIN_NEDDYLATION	-0.48	0.191767
f__Leuconostocaceae.g__Weissella	GOBP_CYTIDINE_METABOLIC_PROCESS	-0.48	0.191767
f__Leuconostocaceae.g__Weissella	GOBP_RIBONUCLEOSIDE_METABOLIC_PROCESS	0.09	0.815318
f__Leuconostocaceae.g__Weissella	GOBP_REGULATION_OF_UNSATURATED_FATTY_ACID_BIOSYNTHETIC_PROCESS	-0.37	0.333899
f__Leuconostocaceae.g__Weissella	GOBP_REGULATION_OF_PROTEIN_NEDDYLATION	-0.48	0.191767
f__Leuconostocaceae.g__Weissella	GOBP_POSITIVE_REGULATION_OF_FATTY_ACID_BIOSYNTHETIC_PROCESS	0.09	0.815318
f__Leuconostocaceae.g__Weissella	GOBP_POSITIVE_REGULATION_OF_MYOBLAST_PROLIFERATION	-0.59	0.0921203
f__Leuconostocaceae.g__Weissella	GOBP_PURINE_NUCLEOSIDE_BIOSYNTHETIC_PROCESS	0.09	0.815318
f__Leuconostocaceae.g__Weissella	GOBP_ENDOPLASMIC_RETICULUM_MEMBRANE_ORGANIZATION	-0.59	0.0921203
f__Leuconostocaceae.g__Weissella	GOBP_AUTOPHAGY_OF_NUCLEUS	0.09	0.815318
f__Leuconostocaceae.g__Weissella	GOBP_SIGNAL_PEPTIDE_PROCESSING	-0.37	0.333899
f__Leuconostocaceae.g__Weissella	GOBP_CELLULAR_POLYSACCHARIDE_CATABOLIC_PROCESS	-0.14	0.725369
f__Leuconostocaceae.g__Weissella	GOBP_HISTAMINE_PRODUCTION_INVOLVED_IN_INFLAMMATORY_RESPONSE	-0.25	0.514689
f__Leuconostocaceae.g__Weissella	GOBP_POSITIVE_REGULATION_OF_ERAD_PATHWAY	-0.48	0.191767
f__Leuconostocaceae.g__Weissella	GOBP_AGGREPHAGY	0.09	0.815318
f__Leuconostocaceae.g__Weissella	GOBP_PROTEIN_TARGETING_TO_MEMBRANE	-0.48	0.191767
f__Leuconostocaceae.g__Weissella	GOBP_GROWTH_HORMONE_SECRETION	0.09	0.815318
f__Leuconostocaceae.g__Weissella	GOBP_HISTAMINE_SECRETION	-0.48	0.191767
f__Leuconostocaceae.g__Weissella	GOBP_CELLULAR_RESPONSE_TO_NITROGEN_STARVATION	-0.37	0.333899
f__Leuconostocaceae.g__Weissella	GOBP_POSITIVE_REGULATION_OF_PROTEIN_TARGETING_TO_MEMBRANE	-0.02	0.953528
f__Leuconostocaceae.g__Weissella	GOBP_CELLULAR_RESPONSE_TO_OXYGEN_RADICAL	-0.25	0.514689
f__Leuconostocaceae.g__Weissella	GOBP_POLYSACCHARIDE_CATABOLIC_PROCESS	0.09	0.815318
f__Leuconostocaceae.g__Weissella	GOBP_POSITIVE_REGULATION_OF_PEPTIDYL_THREONINE_PHOSPHORYLATION	-0.02	0.953528
f__Leuconostocaceae.g__Weissella	GOBP_REGULATION_OF_MYOBLAST_PROLIFERATION	-0.71	0.0330131
f__Leuconostocaceae.g__Weissella	GOBP_RESPONSE_TO_MERCURY_ION	-0.14	0.725369
f__Leuconostocaceae.g__Weissella	GOBP_REGULATION_OF_TRANSCRIPTION_FROM_RNA_POLYMERASE_II_PROMOTER_IN_RESPONSE_TO_HYPOXIA	-0.02	0.953528
f__Leuconostocaceae.g__Weissella	GOBP_CHAPERONE_MEDIATED_PROTEIN_COMPLEX_ASSEMBLY	-0.02	0.953528
f__Leuconostocaceae.g__Weissella	GOBP_LUTEINIZING_HORMONE_SECRETION	-0.14	0.725369
f__Leuconostocaceae.g__Weissella	GOBP_GRANULOCYTE_MACROPHAGE_COLONY_STIMULATING_FACTOR_PRODUCTION	-0.02	0.953528
f__Leuconostocaceae.g__Weissella	GOBP_POSITIVE_REGULATION_OF_GRANULOCYTE_MACROPHAGE_COLONY_STIMULATING_FACTOR_PRODUCTION	-0.48	0.191767
f__Leuconostocaceae.g__Weissella	GOBP_NEGATIVE_REGULATION_OF_ADENYLATE_CYCLASE_ACTIVATING_G_PROTEIN_COUPLED_RECEPTOR_SIGNALING_PATHWAY	-0.71	0.0330131
f__Leuconostocaceae.g__Weissella	GOBP_PURINE_NUCLEOSIDE_MONOPHOSPHATE_BIOSYNTHETIC_PROCESS	-0.48	0.191767
f__Leuconostocaceae.g__Weissella	GOBP_MAINTENANCE_OF_SISTER_CHROMATID_COHESION	0.09	0.815318
f__Leuconostocaceae.g__Weissella	GOBP_RIBONUCLEOSIDE_CATABOLIC_PROCESS	0.09	0.815318
f__Leuconostocaceae.g__Weissella	GOBP_POSITIVE_REGULATION_OF_CELL_MIGRATION_INVOLVED_IN_SPROUTING_ANGIOGENESIS	-0.14	0.725369
f__Leuconostocaceae.g__Weissella	GOBP_POSITIVE_REGULATION_OF_GLUTAMATE_SECRETION	-0.02	0.953528
f__Leuconostocaceae.g__Weissella	GOBP_FC_EPSILON_RECEPTOR_SIGNALING_PATHWAY	-0.02	0.953528
f__Leuconostocaceae.g__Weissella	GOBP_GROOMING_BEHAVIOR	0.09	0.815318
f__Leuconostocaceae.g__Weissella	GOBP_CYTIDINE_TO_URIDINE_EDITING	-0.59	0.0921203
f__Leuconostocaceae.g__Weissella	GOBP_REGULATION_OF_HEMATOPOIETIC_STEM_CELL_DIFFERENTIATION	0.09	0.815318
f__Leuconostocaceae.g__Weissella	GOBP_GONADOTROPIN_SECRETION	-0.02	0.953528
f__Leuconostocaceae.g__Weissella	GOBP_GOLGI_LUMEN_ACIDIFICATION	-0.02	0.953528
f__Leuconostocaceae.g__Weissella	GOBP_PURINE_RIBONUCLEOSIDE_METABOLIC_PROCESS	0.09	0.815318
f__Leuconostocaceae.g__Weissella	GOBP_PYRIMIDINE_NUCLEOSIDE_CATABOLIC_PROCESS	-0.02	0.953528
f__Leuconostocaceae.g__Weissella	GOBP_POSITIVE_REGULATION_OF_STEM_CELL_DIFFERENTIATION	-0.25	0.514689
f__Leuconostocaceae.g__Weissella	GOBP_LEUKOCYTE_AGGREGATION	-0.02	0.953528
f__Leuconostocaceae.g__Weissella	GOBP_OUTER_MITOCHONDRIAL_MEMBRANE_ORGANIZATION	-0.02	0.953528
f__Leuconostocaceae.g__Weissella	GOBP_REGULATION_OF_CYTOPLASMIC_TRANSLATION	-0.14	0.725369
f__Leuconostocaceae.g__Weissella	GOBP_EMBRYONIC_PLACENTA_MORPHOGENESIS	-0.02	0.953528
f__Leuconostocaceae.g__Weissella	GOBP_POSITIVE_REGULATION_OF_SMOOTH_MUSCLE_CELL_DIFFERENTIATION	-0.59	0.0921203
f__Leuconostocaceae.g__Weissella	GOBP_REGULATION_OF_TRANSCRIPTION_INVOLVED_IN_G1_S_TRANSITION_OF_MITOTIC_CELL_CYCLE	0.09	0.815318
f__Leuconostocaceae.g__Weissella	GOBP_NEGATIVE_REGULATION_OF_RESPONSE_TO_OXIDATIVE_STRESS	-0.59	0.0921203
f__Leuconostocaceae.g__Weissella	GOBP_RESPONSE_TO_PLATELET_DERIVED_GROWTH_FACTOR	-0.25	0.514689
f__Leuconostocaceae.g__Weissella	GOBP_BLEB_ASSEMBLY	-0.02	0.953528
f__Leuconostocaceae.g__Weissella	GOBP_NEGATIVE_REGULATION_OF_RESPONSE_TO_REACTIVE_OXYGEN_SPECIES	-0.25	0.514689
f__Leuconostocaceae.g__Weissella	GOBP_BASE_CONVERSION_OR_SUBSTITUTION_EDITING	-0.48	0.191767
f__Leuconostocaceae.g__Weissella	GOBP_REGULATION_OF_CELL_GROWTH_INVOLVED_IN_CARDIAC_MUSCLE_CELL_DEVELOPMENT	-0.25	0.514689
f__Leuconostocaceae.g__Weissella	GOBP_REGULATION_OF_COMPLEMENT_DEPENDENT_CYTOTOXICITY	-0.25	0.514689
f__Leuconostocaceae.g__Weissella	GOBP_REGULATION_OF_AMINO_ACID_TRANSPORT	-0.59	0.0921203
f__Leuconostocaceae.g__Weissella	GOBP_CARDIAC_MUSCLE_CELL_FATE_COMMITMENT	0.09	0.815318
f__Leuconostocaceae.g__Weissella	GOBP_REGULATION_OF_ERAD_PATHWAY	-0.14	0.725369
g__Actinomyces.s__Actinomyces_graevenitzii	GOBP_PROTEIN_DENEDDYLATION	-0.51	0.156073
g__Actinomyces.s__Actinomyces_graevenitzii	GOBP_PURINE_NUCLEOTIDE_SALVAGE	-0.03	0.939531
g__Actinomyces.s__Actinomyces_graevenitzii	GOBP_COPPER_ION_TRANSPORT	-0.65	0.0562851
g__Actinomyces.s__Actinomyces_graevenitzii	GOBP_HISTAMINE_TRANSPORT	-0.51	0.156073
g__Actinomyces.s__Actinomyces_graevenitzii	GOBP_PURINE_CONTAINING_COMPOUND_SALVAGE	-0.25	0.520767
g__Actinomyces.s__Actinomyces_graevenitzii	GOBP_PROTEIN_NEDDYLATION	-0.34	0.375695
g__Actinomyces.s__Actinomyces_graevenitzii	GOBP_CYTIDINE_METABOLIC_PROCESS	-0.13	0.741369
g__Actinomyces.s__Actinomyces_graevenitzii	GOBP_RIBONUCLEOSIDE_METABOLIC_PROCESS	-0.6	0.0849842
g__Actinomyces.s__Actinomyces_graevenitzii	GOBP_REGULATION_OF_UNSATURATED_FATTY_ACID_BIOSYNTHETIC_PROCESS	-0.43	0.253214
g__Actinomyces.s__Actinomyces_graevenitzii	GOBP_REGULATION_OF_PROTEIN_NEDDYLATION	0.01	0.979831
g__Actinomyces.s__Actinomyces_graevenitzii	GOBP_POSITIVE_REGULATION_OF_FATTY_ACID_BIOSYNTHETIC_PROCESS	-0.69	0.0384415
g__Actinomyces.s__Actinomyces_graevenitzii	GOBP_POSITIVE_REGULATION_OF_MYOBLAST_PROLIFERATION	-0.25	0.520767
g__Actinomyces.s__Actinomyces_graevenitzii	GOBP_PURINE_NUCLEOSIDE_BIOSYNTHETIC_PROCESS	-0.43	0.253214
g__Actinomyces.s__Actinomyces_graevenitzii	GOBP_ENDOPLASMIC_RETICULUM_MEMBRANE_ORGANIZATION	-0.51	0.156073
g__Actinomyces.s__Actinomyces_graevenitzii	GOBP_AUTOPHAGY_OF_NUCLEUS	-0.43	0.253214
g__Actinomyces.s__Actinomyces_graevenitzii	GOBP_SIGNAL_PEPTIDE_PROCESSING	-0.43	0.253214
g__Actinomyces.s__Actinomyces_graevenitzii	GOBP_CELLULAR_POLYSACCHARIDE_CATABOLIC_PROCESS	-0.65	0.0562851
g__Actinomyces.s__Actinomyces_graevenitzii	GOBP_HISTAMINE_PRODUCTION_INVOLVED_IN_INFLAMMATORY_RESPONSE	-0.6	0.0849842
g__Actinomyces.s__Actinomyces_graevenitzii	GOBP_POSITIVE_REGULATION_OF_ERAD_PATHWAY	-0.34	0.375695
g__Actinomyces.s__Actinomyces_graevenitzii	GOBP_AGGREPHAGY	-0.54	0.12951
g__Actinomyces.s__Actinomyces_graevenitzii	GOBP_PROTEIN_TARGETING_TO_MEMBRANE	-0.6	0.0849842
g__Actinomyces.s__Actinomyces_graevenitzii	GOBP_GROWTH_HORMONE_SECRETION	-0.15	0.70294
g__Actinomyces.s__Actinomyces_graevenitzii	GOBP_HISTAMINE_SECRETION	-0.51	0.156073
g__Actinomyces.s__Actinomyces_graevenitzii	GOBP_CELLULAR_RESPONSE_TO_NITROGEN_STARVATION	-0.78	0.0127322
g__Actinomyces.s__Actinomyces_graevenitzii	GOBP_POSITIVE_REGULATION_OF_PROTEIN_TARGETING_TO_MEMBRANE	0.34	0.375695
g__Actinomyces.s__Actinomyces_graevenitzii	GOBP_CELLULAR_RESPONSE_TO_OXYGEN_RADICAL	-0.39	0.304641
g__Actinomyces.s__Actinomyces_graevenitzii	GOBP_POLYSACCHARIDE_CATABOLIC_PROCESS	-0.65	0.0562851
g__Actinomyces.s__Actinomyces_graevenitzii	GOBP_POSITIVE_REGULATION_OF_PEPTIDYL_THREONINE_PHOSPHORYLATION	-0.58	0.0985722
g__Actinomyces.s__Actinomyces_graevenitzii	GOBP_REGULATION_OF_MYOBLAST_PROLIFERATION	-0.23	0.55565
g__Actinomyces.s__Actinomyces_graevenitzii	GOBP_RESPONSE_TO_MERCURY_ION	-0.78	0.0127322
g__Actinomyces.s__Actinomyces_graevenitzii	GOBP_REGULATION_OF_TRANSCRIPTION_FROM_RNA_POLYMERASE_II_PROMOTER_IN_RESPONSE_TO_HYPOXIA	-0.51	0.156073
g__Actinomyces.s__Actinomyces_graevenitzii	GOBP_CHAPERONE_MEDIATED_PROTEIN_COMPLEX_ASSEMBLY	-0.41	0.278308
g__Actinomyces.s__Actinomyces_graevenitzii	GOBP_LUTEINIZING_HORMONE_SECRETION	0.43	0.253214
g__Actinomyces.s__Actinomyces_graevenitzii	GOBP_GRANULOCYTE_MACROPHAGE_COLONY_STIMULATING_FACTOR_PRODUCTION	-0.5	0.1754
g__Actinomyces.s__Actinomyces_graevenitzii	GOBP_POSITIVE_REGULATION_OF_GRANULOCYTE_MACROPHAGE_COLONY_STIMULATING_FACTOR_PRODUCTION	-0.23	0.55565
g__Actinomyces.s__Actinomyces_graevenitzii	GOBP_NEGATIVE_REGULATION_OF_ADENYLATE_CYCLASE_ACTIVATING_G_PROTEIN_COUPLED_RECEPTOR_SIGNALING_PATHWAY	-0.21	0.591373
g__Actinomyces.s__Actinomyces_graevenitzii	GOBP_PURINE_NUCLEOSIDE_MONOPHOSPHATE_BIOSYNTHETIC_PROCESS	0.3	0.437614
g__Actinomyces.s__Actinomyces_graevenitzii	GOBP_MAINTENANCE_OF_SISTER_CHROMATID_COHESION	-0.6	0.0849842
g__Actinomyces.s__Actinomyces_graevenitzii	GOBP_RIBONUCLEOSIDE_CATABOLIC_PROCESS	-0.46	0.217938
g__Actinomyces.s__Actinomyces_graevenitzii	GOBP_POSITIVE_REGULATION_OF_CELL_MIGRATION_INVOLVED_IN_SPROUTING_ANGIOGENESIS	-0.44	0.241137
g__Actinomyces.s__Actinomyces_graevenitzii	GOBP_POSITIVE_REGULATION_OF_GLUTAMATE_SECRETION	0.01	0.979831
g__Actinomyces.s__Actinomyces_graevenitzii	GOBP_FC_EPSILON_RECEPTOR_SIGNALING_PATHWAY	-0.6	0.0849842
g__Actinomyces.s__Actinomyces_graevenitzii	GOBP_GROOMING_BEHAVIOR	0.05	0.89935
g__Actinomyces.s__Actinomyces_graevenitzii	GOBP_CYTIDINE_TO_URIDINE_EDITING	0.05	0.89935
g__Actinomyces.s__Actinomyces_graevenitzii	GOBP_REGULATION_OF_HEMATOPOIETIC_STEM_CELL_DIFFERENTIATION	-0.32	0.406115
g__Actinomyces.s__Actinomyces_graevenitzii	GOBP_GONADOTROPIN_SECRETION	0.16	0.683936
g__Actinomyces.s__Actinomyces_graevenitzii	GOBP_GOLGI_LUMEN_ACIDIFICATION	-0.39	0.304641
g__Actinomyces.s__Actinomyces_graevenitzii	GOBP_PURINE_RIBONUCLEOSIDE_METABOLIC_PROCESS	-0.51	0.156073
g__Actinomyces.s__Actinomyces_graevenitzii	GOBP_PYRIMIDINE_NUCLEOSIDE_CATABOLIC_PROCESS	-0.44	0.241137
g__Actinomyces.s__Actinomyces_graevenitzii	GOBP_POSITIVE_REGULATION_OF_STEM_CELL_DIFFERENTIATION	-0.24	0.5381
g__Actinomyces.s__Actinomyces_graevenitzii	GOBP_LEUKOCYTE_AGGREGATION	-0.46	0.217938
g__Actinomyces.s__Actinomyces_graevenitzii	GOBP_OUTER_MITOCHONDRIAL_MEMBRANE_ORGANIZATION	-0.14	0.722087
g__Actinomyces.s__Actinomyces_graevenitzii	GOBP_REGULATION_OF_CYTOPLASMIC_TRANSLATION	-0.6	0.0849842
g__Actinomyces.s__Actinomyces_graevenitzii	GOBP_EMBRYONIC_PLACENTA_MORPHOGENESIS	-0.19	0.627873
g__Actinomyces.s__Actinomyces_graevenitzii	GOBP_POSITIVE_REGULATION_OF_SMOOTH_MUSCLE_CELL_DIFFERENTIATION	-0.22	0.57341
g__Actinomyces.s__Actinomyces_graevenitzii	GOBP_REGULATION_OF_TRANSCRIPTION_INVOLVED_IN_G1_S_TRANSITION_OF_MITOTIC_CELL_CYCLE	0.01	0.979831
g__Actinomyces.s__Actinomyces_graevenitzii	GOBP_NEGATIVE_REGULATION_OF_RESPONSE_TO_OXIDATIVE_STRESS	-0.54	0.12951
g__Actinomyces.s__Actinomyces_graevenitzii	GOBP_RESPONSE_TO_PLATELET_DERIVED_GROWTH_FACTOR	-0.56	0.113407
g__Actinomyces.s__Actinomyces_graevenitzii	GOBP_BLEB_ASSEMBLY	-0.6	0.0849842
g__Actinomyces.s__Actinomyces_graevenitzii	GOBP_NEGATIVE_REGULATION_OF_RESPONSE_TO_REACTIVE_OXYGEN_SPECIES	-0.56	0.113407
g__Actinomyces.s__Actinomyces_graevenitzii	GOBP_BASE_CONVERSION_OR_SUBSTITUTION_EDITING	0.25	0.520767
g__Actinomyces.s__Actinomyces_graevenitzii	GOBP_REGULATION_OF_CELL_GROWTH_INVOLVED_IN_CARDIAC_MUSCLE_CELL_DEVELOPMENT	-0.43	0.253214
g__Actinomyces.s__Actinomyces_graevenitzii	GOBP_REGULATION_OF_COMPLEMENT_DEPENDENT_CYTOTOXICITY	-0.69	0.0384415
g__Actinomyces.s__Actinomyces_graevenitzii	GOBP_REGULATION_OF_AMINO_ACID_TRANSPORT	-0.04	0.919421
g__Actinomyces.s__Actinomyces_graevenitzii	GOBP_CARDIAC_MUSCLE_CELL_FATE_COMMITMENT	-0.39	0.304641
g__Actinomyces.s__Actinomyces_graevenitzii	GOBP_REGULATION_OF_ERAD_PATHWAY	-0.34	0.375695
f__Lachnospiraceae.g__Robinsoniella	GOBP_PROTEIN_DENEDDYLATION	-0.27	0.475797
f__Lachnospiraceae.g__Robinsoniella	GOBP_PURINE_NUCLEOTIDE_SALVAGE	-0.27	0.475797
f__Lachnospiraceae.g__Robinsoniella	GOBP_COPPER_ION_TRANSPORT	0.55	0.12687
f__Lachnospiraceae.g__Robinsoniella	GOBP_HISTAMINE_TRANSPORT	-0.27	0.475797
f__Lachnospiraceae.g__Robinsoniella	GOBP_PURINE_CONTAINING_COMPOUND_SALVAGE	-0.14	0.725369
f__Lachnospiraceae.g__Robinsoniella	GOBP_PROTEIN_NEDDYLATION	-0.14	0.725369
f__Lachnospiraceae.g__Robinsoniella	GOBP_CYTIDINE_METABOLIC_PROCESS	-0.14	0.725369
f__Lachnospiraceae.g__Robinsoniella	GOBP_RIBONUCLEOSIDE_METABOLIC_PROCESS	0.55	0.12687
f__Lachnospiraceae.g__Robinsoniella	GOBP_REGULATION_OF_UNSATURATED_FATTY_ACID_BIOSYNTHETIC_PROCESS	0	1
f__Lachnospiraceae.g__Robinsoniella	GOBP_REGULATION_OF_PROTEIN_NEDDYLATION	-0.14	0.725369
f__Lachnospiraceae.g__Robinsoniella	GOBP_POSITIVE_REGULATION_OF_FATTY_ACID_BIOSYNTHETIC_PROCESS	0.55	0.12687
f__Lachnospiraceae.g__Robinsoniella	GOBP_POSITIVE_REGULATION_OF_MYOBLAST_PROLIFERATION	-0.27	0.475797
f__Lachnospiraceae.g__Robinsoniella	GOBP_PURINE_NUCLEOSIDE_BIOSYNTHETIC_PROCESS	0.55	0.12687
f__Lachnospiraceae.g__Robinsoniella	GOBP_ENDOPLASMIC_RETICULUM_MEMBRANE_ORGANIZATION	-0.27	0.475797
f__Lachnospiraceae.g__Robinsoniella	GOBP_AUTOPHAGY_OF_NUCLEUS	0.55	0.12687
f__Lachnospiraceae.g__Robinsoniella	GOBP_SIGNAL_PEPTIDE_PROCESSING	0	1
f__Lachnospiraceae.g__Robinsoniella	GOBP_CELLULAR_POLYSACCHARIDE_CATABOLIC_PROCESS	0.27	0.475797
f__Lachnospiraceae.g__Robinsoniella	GOBP_HISTAMINE_PRODUCTION_INVOLVED_IN_INFLAMMATORY_RESPONSE	0.14	0.725369
f__Lachnospiraceae.g__Robinsoniella	GOBP_POSITIVE_REGULATION_OF_ERAD_PATHWAY	-0.14	0.725369
f__Lachnospiraceae.g__Robinsoniella	GOBP_AGGREPHAGY	0.55	0.12687
f__Lachnospiraceae.g__Robinsoniella	GOBP_PROTEIN_TARGETING_TO_MEMBRANE	-0.14	0.725369
f__Lachnospiraceae.g__Robinsoniella	GOBP_GROWTH_HORMONE_SECRETION	0.55	0.12687
f__Lachnospiraceae.g__Robinsoniella	GOBP_HISTAMINE_SECRETION	-0.14	0.725369
f__Lachnospiraceae.g__Robinsoniella	GOBP_CELLULAR_RESPONSE_TO_NITROGEN_STARVATION	0	1
f__Lachnospiraceae.g__Robinsoniella	GOBP_POSITIVE_REGULATION_OF_PROTEIN_TARGETING_TO_MEMBRANE	0.41	0.272071
f__Lachnospiraceae.g__Robinsoniella	GOBP_CELLULAR_RESPONSE_TO_OXYGEN_RADICAL	0.14	0.725369
f__Lachnospiraceae.g__Robinsoniella	GOBP_POLYSACCHARIDE_CATABOLIC_PROCESS	0.55	0.12687
f__Lachnospiraceae.g__Robinsoniella	GOBP_POSITIVE_REGULATION_OF_PEPTIDYL_THREONINE_PHOSPHORYLATION	0.41	0.272071
f__Lachnospiraceae.g__Robinsoniella	GOBP_REGULATION_OF_MYOBLAST_PROLIFERATION	-0.41	0.272071
f__Lachnospiraceae.g__Robinsoniella	GOBP_RESPONSE_TO_MERCURY_ION	0.27	0.475797
f__Lachnospiraceae.g__Robinsoniella	GOBP_REGULATION_OF_TRANSCRIPTION_FROM_RNA_POLYMERASE_II_PROMOTER_IN_RESPONSE_TO_HYPOXIA	0.41	0.272071
f__Lachnospiraceae.g__Robinsoniella	GOBP_CHAPERONE_MEDIATED_PROTEIN_COMPLEX_ASSEMBLY	0.41	0.272071
f__Lachnospiraceae.g__Robinsoniella	GOBP_LUTEINIZING_HORMONE_SECRETION	0.27	0.475797
f__Lachnospiraceae.g__Robinsoniella	GOBP_GRANULOCYTE_MACROPHAGE_COLONY_STIMULATING_FACTOR_PRODUCTION	0.41	0.272071
f__Lachnospiraceae.g__Robinsoniella	GOBP_POSITIVE_REGULATION_OF_GRANULOCYTE_MACROPHAGE_COLONY_STIMULATING_FACTOR_PRODUCTION	-0.14	0.725369
f__Lachnospiraceae.g__Robinsoniella	GOBP_NEGATIVE_REGULATION_OF_ADENYLATE_CYCLASE_ACTIVATING_G_PROTEIN_COUPLED_RECEPTOR_SIGNALING_PATHWAY	-0.41	0.272071
f__Lachnospiraceae.g__Robinsoniella	GOBP_PURINE_NUCLEOSIDE_MONOPHOSPHATE_BIOSYNTHETIC_PROCESS	-0.14	0.725369
f__Lachnospiraceae.g__Robinsoniella	GOBP_MAINTENANCE_OF_SISTER_CHROMATID_COHESION	0.55	0.12687
f__Lachnospiraceae.g__Robinsoniella	GOBP_RIBONUCLEOSIDE_CATABOLIC_PROCESS	0.55	0.12687
f__Lachnospiraceae.g__Robinsoniella	GOBP_POSITIVE_REGULATION_OF_CELL_MIGRATION_INVOLVED_IN_SPROUTING_ANGIOGENESIS	0.27	0.475797
f__Lachnospiraceae.g__Robinsoniella	GOBP_POSITIVE_REGULATION_OF_GLUTAMATE_SECRETION	0.41	0.272071
f__Lachnospiraceae.g__Robinsoniella	GOBP_FC_EPSILON_RECEPTOR_SIGNALING_PATHWAY	0.41	0.272071
f__Lachnospiraceae.g__Robinsoniella	GOBP_GROOMING_BEHAVIOR	0.55	0.12687
f__Lachnospiraceae.g__Robinsoniella	GOBP_CYTIDINE_TO_URIDINE_EDITING	-0.27	0.475797
f__Lachnospiraceae.g__Robinsoniella	GOBP_REGULATION_OF_HEMATOPOIETIC_STEM_CELL_DIFFERENTIATION	0.55	0.12687
f__Lachnospiraceae.g__Robinsoniella	GOBP_GONADOTROPIN_SECRETION	0.41	0.272071
f__Lachnospiraceae.g__Robinsoniella	GOBP_GOLGI_LUMEN_ACIDIFICATION	0.41	0.272071
f__Lachnospiraceae.g__Robinsoniella	GOBP_PURINE_RIBONUCLEOSIDE_METABOLIC_PROCESS	0.55	0.12687
f__Lachnospiraceae.g__Robinsoniella	GOBP_PYRIMIDINE_NUCLEOSIDE_CATABOLIC_PROCESS	0.41	0.272071
f__Lachnospiraceae.g__Robinsoniella	GOBP_POSITIVE_REGULATION_OF_STEM_CELL_DIFFERENTIATION	0.14	0.725369
f__Lachnospiraceae.g__Robinsoniella	GOBP_LEUKOCYTE_AGGREGATION	0.41	0.272071
f__Lachnospiraceae.g__Robinsoniella	GOBP_OUTER_MITOCHONDRIAL_MEMBRANE_ORGANIZATION	0.41	0.272071
f__Lachnospiraceae.g__Robinsoniella	GOBP_REGULATION_OF_CYTOPLASMIC_TRANSLATION	0.27	0.475797
f__Lachnospiraceae.g__Robinsoniella	GOBP_EMBRYONIC_PLACENTA_MORPHOGENESIS	0.41	0.272071
f__Lachnospiraceae.g__Robinsoniella	GOBP_POSITIVE_REGULATION_OF_SMOOTH_MUSCLE_CELL_DIFFERENTIATION	-0.27	0.475797
f__Lachnospiraceae.g__Robinsoniella	GOBP_REGULATION_OF_TRANSCRIPTION_INVOLVED_IN_G1_S_TRANSITION_OF_MITOTIC_CELL_CYCLE	0.55	0.12687
f__Lachnospiraceae.g__Robinsoniella	GOBP_NEGATIVE_REGULATION_OF_RESPONSE_TO_OXIDATIVE_STRESS	-0.27	0.475797
f__Lachnospiraceae.g__Robinsoniella	GOBP_RESPONSE_TO_PLATELET_DERIVED_GROWTH_FACTOR	0.14	0.725369
f__Lachnospiraceae.g__Robinsoniella	GOBP_BLEB_ASSEMBLY	0.41	0.272071
f__Lachnospiraceae.g__Robinsoniella	GOBP_NEGATIVE_REGULATION_OF_RESPONSE_TO_REACTIVE_OXYGEN_SPECIES	0.14	0.725369
f__Lachnospiraceae.g__Robinsoniella	GOBP_BASE_CONVERSION_OR_SUBSTITUTION_EDITING	-0.14	0.725369
f__Lachnospiraceae.g__Robinsoniella	GOBP_REGULATION_OF_CELL_GROWTH_INVOLVED_IN_CARDIAC_MUSCLE_CELL_DEVELOPMENT	0.14	0.725369
f__Lachnospiraceae.g__Robinsoniella	GOBP_REGULATION_OF_COMPLEMENT_DEPENDENT_CYTOTOXICITY	0.14	0.725369
f__Lachnospiraceae.g__Robinsoniella	GOBP_REGULATION_OF_AMINO_ACID_TRANSPORT	-0.27	0.475797
f__Lachnospiraceae.g__Robinsoniella	GOBP_CARDIAC_MUSCLE_CELL_FATE_COMMITMENT	0.55	0.12687
f__Lachnospiraceae.g__Robinsoniella	GOBP_REGULATION_OF_ERAD_PATHWAY	0.27	0.475797
o__Lactobacillales.f__Leuconostocaceae	GOBP_PROTEIN_DENEDDYLATION	-0.59	0.0921203
o__Lactobacillales.f__Leuconostocaceae	GOBP_PURINE_NUCLEOTIDE_SALVAGE	-0.59	0.0921203
o__Lactobacillales.f__Leuconostocaceae	GOBP_COPPER_ION_TRANSPORT	0.09	0.815318
o__Lactobacillales.f__Leuconostocaceae	GOBP_HISTAMINE_TRANSPORT	-0.59	0.0921203
o__Lactobacillales.f__Leuconostocaceae	GOBP_PURINE_CONTAINING_COMPOUND_SALVAGE	-0.48	0.191767
o__Lactobacillales.f__Leuconostocaceae	GOBP_PROTEIN_NEDDYLATION	-0.48	0.191767
o__Lactobacillales.f__Leuconostocaceae	GOBP_CYTIDINE_METABOLIC_PROCESS	-0.48	0.191767
o__Lactobacillales.f__Leuconostocaceae	GOBP_RIBONUCLEOSIDE_METABOLIC_PROCESS	0.09	0.815318
o__Lactobacillales.f__Leuconostocaceae	GOBP_REGULATION_OF_UNSATURATED_FATTY_ACID_BIOSYNTHETIC_PROCESS	-0.37	0.333899
o__Lactobacillales.f__Leuconostocaceae	GOBP_REGULATION_OF_PROTEIN_NEDDYLATION	-0.48	0.191767
o__Lactobacillales.f__Leuconostocaceae	GOBP_POSITIVE_REGULATION_OF_FATTY_ACID_BIOSYNTHETIC_PROCESS	0.09	0.815318
o__Lactobacillales.f__Leuconostocaceae	GOBP_POSITIVE_REGULATION_OF_MYOBLAST_PROLIFERATION	-0.59	0.0921203
o__Lactobacillales.f__Leuconostocaceae	GOBP_PURINE_NUCLEOSIDE_BIOSYNTHETIC_PROCESS	0.09	0.815318
o__Lactobacillales.f__Leuconostocaceae	GOBP_ENDOPLASMIC_RETICULUM_MEMBRANE_ORGANIZATION	-0.59	0.0921203
o__Lactobacillales.f__Leuconostocaceae	GOBP_AUTOPHAGY_OF_NUCLEUS	0.09	0.815318
o__Lactobacillales.f__Leuconostocaceae	GOBP_SIGNAL_PEPTIDE_PROCESSING	-0.37	0.333899
o__Lactobacillales.f__Leuconostocaceae	GOBP_CELLULAR_POLYSACCHARIDE_CATABOLIC_PROCESS	-0.14	0.725369
o__Lactobacillales.f__Leuconostocaceae	GOBP_HISTAMINE_PRODUCTION_INVOLVED_IN_INFLAMMATORY_RESPONSE	-0.25	0.514689
o__Lactobacillales.f__Leuconostocaceae	GOBP_POSITIVE_REGULATION_OF_ERAD_PATHWAY	-0.48	0.191767
o__Lactobacillales.f__Leuconostocaceae	GOBP_AGGREPHAGY	0.09	0.815318
o__Lactobacillales.f__Leuconostocaceae	GOBP_PROTEIN_TARGETING_TO_MEMBRANE	-0.48	0.191767
o__Lactobacillales.f__Leuconostocaceae	GOBP_GROWTH_HORMONE_SECRETION	0.09	0.815318
o__Lactobacillales.f__Leuconostocaceae	GOBP_HISTAMINE_SECRETION	-0.48	0.191767
o__Lactobacillales.f__Leuconostocaceae	GOBP_CELLULAR_RESPONSE_TO_NITROGEN_STARVATION	-0.37	0.333899
o__Lactobacillales.f__Leuconostocaceae	GOBP_POSITIVE_REGULATION_OF_PROTEIN_TARGETING_TO_MEMBRANE	-0.02	0.953528
o__Lactobacillales.f__Leuconostocaceae	GOBP_CELLULAR_RESPONSE_TO_OXYGEN_RADICAL	-0.25	0.514689
o__Lactobacillales.f__Leuconostocaceae	GOBP_POLYSACCHARIDE_CATABOLIC_PROCESS	0.09	0.815318
o__Lactobacillales.f__Leuconostocaceae	GOBP_POSITIVE_REGULATION_OF_PEPTIDYL_THREONINE_PHOSPHORYLATION	-0.02	0.953528
o__Lactobacillales.f__Leuconostocaceae	GOBP_REGULATION_OF_MYOBLAST_PROLIFERATION	-0.71	0.0330131
o__Lactobacillales.f__Leuconostocaceae	GOBP_RESPONSE_TO_MERCURY_ION	-0.14	0.725369
o__Lactobacillales.f__Leuconostocaceae	GOBP_REGULATION_OF_TRANSCRIPTION_FROM_RNA_POLYMERASE_II_PROMOTER_IN_RESPONSE_TO_HYPOXIA	-0.02	0.953528
o__Lactobacillales.f__Leuconostocaceae	GOBP_CHAPERONE_MEDIATED_PROTEIN_COMPLEX_ASSEMBLY	-0.02	0.953528
o__Lactobacillales.f__Leuconostocaceae	GOBP_LUTEINIZING_HORMONE_SECRETION	-0.14	0.725369
o__Lactobacillales.f__Leuconostocaceae	GOBP_GRANULOCYTE_MACROPHAGE_COLONY_STIMULATING_FACTOR_PRODUCTION	-0.02	0.953528
o__Lactobacillales.f__Leuconostocaceae	GOBP_POSITIVE_REGULATION_OF_GRANULOCYTE_MACROPHAGE_COLONY_STIMULATING_FACTOR_PRODUCTION	-0.48	0.191767
o__Lactobacillales.f__Leuconostocaceae	GOBP_NEGATIVE_REGULATION_OF_ADENYLATE_CYCLASE_ACTIVATING_G_PROTEIN_COUPLED_RECEPTOR_SIGNALING_PATHWAY	-0.71	0.0330131
o__Lactobacillales.f__Leuconostocaceae	GOBP_PURINE_NUCLEOSIDE_MONOPHOSPHATE_BIOSYNTHETIC_PROCESS	-0.48	0.191767
o__Lactobacillales.f__Leuconostocaceae	GOBP_MAINTENANCE_OF_SISTER_CHROMATID_COHESION	0.09	0.815318
o__Lactobacillales.f__Leuconostocaceae	GOBP_RIBONUCLEOSIDE_CATABOLIC_PROCESS	0.09	0.815318
o__Lactobacillales.f__Leuconostocaceae	GOBP_POSITIVE_REGULATION_OF_CELL_MIGRATION_INVOLVED_IN_SPROUTING_ANGIOGENESIS	-0.14	0.725369
o__Lactobacillales.f__Leuconostocaceae	GOBP_POSITIVE_REGULATION_OF_GLUTAMATE_SECRETION	-0.02	0.953528
o__Lactobacillales.f__Leuconostocaceae	GOBP_FC_EPSILON_RECEPTOR_SIGNALING_PATHWAY	-0.02	0.953528
o__Lactobacillales.f__Leuconostocaceae	GOBP_GROOMING_BEHAVIOR	0.09	0.815318
o__Lactobacillales.f__Leuconostocaceae	GOBP_CYTIDINE_TO_URIDINE_EDITING	-0.59	0.0921203
o__Lactobacillales.f__Leuconostocaceae	GOBP_REGULATION_OF_HEMATOPOIETIC_STEM_CELL_DIFFERENTIATION	0.09	0.815318
o__Lactobacillales.f__Leuconostocaceae	GOBP_GONADOTROPIN_SECRETION	-0.02	0.953528
o__Lactobacillales.f__Leuconostocaceae	GOBP_GOLGI_LUMEN_ACIDIFICATION	-0.02	0.953528
o__Lactobacillales.f__Leuconostocaceae	GOBP_PURINE_RIBONUCLEOSIDE_METABOLIC_PROCESS	0.09	0.815318
o__Lactobacillales.f__Leuconostocaceae	GOBP_PYRIMIDINE_NUCLEOSIDE_CATABOLIC_PROCESS	-0.02	0.953528
o__Lactobacillales.f__Leuconostocaceae	GOBP_POSITIVE_REGULATION_OF_STEM_CELL_DIFFERENTIATION	-0.25	0.514689
o__Lactobacillales.f__Leuconostocaceae	GOBP_LEUKOCYTE_AGGREGATION	-0.02	0.953528
o__Lactobacillales.f__Leuconostocaceae	GOBP_OUTER_MITOCHONDRIAL_MEMBRANE_ORGANIZATION	-0.02	0.953528
o__Lactobacillales.f__Leuconostocaceae	GOBP_REGULATION_OF_CYTOPLASMIC_TRANSLATION	-0.14	0.725369
o__Lactobacillales.f__Leuconostocaceae	GOBP_EMBRYONIC_PLACENTA_MORPHOGENESIS	-0.02	0.953528
o__Lactobacillales.f__Leuconostocaceae	GOBP_POSITIVE_REGULATION_OF_SMOOTH_MUSCLE_CELL_DIFFERENTIATION	-0.59	0.0921203
o__Lactobacillales.f__Leuconostocaceae	GOBP_REGULATION_OF_TRANSCRIPTION_INVOLVED_IN_G1_S_TRANSITION_OF_MITOTIC_CELL_CYCLE	0.09	0.815318
o__Lactobacillales.f__Leuconostocaceae	GOBP_NEGATIVE_REGULATION_OF_RESPONSE_TO_OXIDATIVE_STRESS	-0.59	0.0921203
o__Lactobacillales.f__Leuconostocaceae	GOBP_RESPONSE_TO_PLATELET_DERIVED_GROWTH_FACTOR	-0.25	0.514689
o__Lactobacillales.f__Leuconostocaceae	GOBP_BLEB_ASSEMBLY	-0.02	0.953528
o__Lactobacillales.f__Leuconostocaceae	GOBP_NEGATIVE_REGULATION_OF_RESPONSE_TO_REACTIVE_OXYGEN_SPECIES	-0.25	0.514689
o__Lactobacillales.f__Leuconostocaceae	GOBP_BASE_CONVERSION_OR_SUBSTITUTION_EDITING	-0.48	0.191767
o__Lactobacillales.f__Leuconostocaceae	GOBP_REGULATION_OF_CELL_GROWTH_INVOLVED_IN_CARDIAC_MUSCLE_CELL_DEVELOPMENT	-0.25	0.514689
o__Lactobacillales.f__Leuconostocaceae	GOBP_REGULATION_OF_COMPLEMENT_DEPENDENT_CYTOTOXICITY	-0.25	0.514689
o__Lactobacillales.f__Leuconostocaceae	GOBP_REGULATION_OF_AMINO_ACID_TRANSPORT	-0.59	0.0921203
o__Lactobacillales.f__Leuconostocaceae	GOBP_CARDIAC_MUSCLE_CELL_FATE_COMMITMENT	0.09	0.815318
o__Lactobacillales.f__Leuconostocaceae	GOBP_REGULATION_OF_ERAD_PATHWAY	-0.14	0.725369
g__Bacteroides.s__Bacteroides_fragilis	GOBP_PROTEIN_DENEDDYLATION	0.32	0.406115
g__Bacteroides.s__Bacteroides_fragilis	GOBP_PURINE_NUCLEOTIDE_SALVAGE	0.56	0.113407
g__Bacteroides.s__Bacteroides_fragilis	GOBP_COPPER_ION_TRANSPORT	-0.16	0.683936
g__Bacteroides.s__Bacteroides_fragilis	GOBP_HISTAMINE_TRANSPORT	0.29	0.453753
g__Bacteroides.s__Bacteroides_fragilis	GOBP_PURINE_CONTAINING_COMPOUND_SALVAGE	0.76	0.0169081
g__Bacteroides.s__Bacteroides_fragilis	GOBP_PROTEIN_NEDDYLATION	0.35	0.360904
g__Bacteroides.s__Bacteroides_fragilis	GOBP_CYTIDINE_METABOLIC_PROCESS	-0.47	0.206819
g__Bacteroides.s__Bacteroides_fragilis	GOBP_RIBONUCLEOSIDE_METABOLIC_PROCESS	-0.31	0.421732
g__Bacteroides.s__Bacteroides_fragilis	GOBP_REGULATION_OF_UNSATURATED_FATTY_ACID_BIOSYNTHETIC_PROCESS	0.4	0.291321
g__Bacteroides.s__Bacteroides_fragilis	GOBP_REGULATION_OF_PROTEIN_NEDDYLATION	0.5	0.1754
g__Bacteroides.s__Bacteroides_fragilis	GOBP_POSITIVE_REGULATION_OF_FATTY_ACID_BIOSYNTHETIC_PROCESS	0.31	0.421732
g__Bacteroides.s__Bacteroides_fragilis	GOBP_POSITIVE_REGULATION_OF_MYOBLAST_PROLIFERATION	0.41	0.278308
g__Bacteroides.s__Bacteroides_fragilis	GOBP_PURINE_NUCLEOSIDE_BIOSYNTHETIC_PROCESS	-0.08	0.839472
g__Bacteroides.s__Bacteroides_fragilis	GOBP_ENDOPLASMIC_RETICULUM_MEMBRANE_ORGANIZATION	0.64	0.0614394
g__Bacteroides.s__Bacteroides_fragilis	GOBP_AUTOPHAGY_OF_NUCLEUS	0.16	0.683936
g__Bacteroides.s__Bacteroides_fragilis	GOBP_SIGNAL_PEPTIDE_PROCESSING	0.12	0.760776
g__Bacteroides.s__Bacteroides_fragilis	GOBP_CELLULAR_POLYSACCHARIDE_CATABOLIC_PROCESS	0.5	0.1754
g__Bacteroides.s__Bacteroides_fragilis	GOBP_HISTAMINE_PRODUCTION_INVOLVED_IN_INFLAMMATORY_RESPONSE	-0.29	0.453753
g__Bacteroides.s__Bacteroides_fragilis	GOBP_POSITIVE_REGULATION_OF_ERAD_PATHWAY	0.51	0.156073
g__Bacteroides.s__Bacteroides_fragilis	GOBP_AGGREPHAGY	-0.5	0.1754
g__Bacteroides.s__Bacteroides_fragilis	GOBP_PROTEIN_TARGETING_TO_MEMBRANE	-0.13	0.741369
g__Bacteroides.s__Bacteroides_fragilis	GOBP_GROWTH_HORMONE_SECRETION	0.2	0.60953
g__Bacteroides.s__Bacteroides_fragilis	GOBP_HISTAMINE_SECRETION	-0.11	0.780299
g__Bacteroides.s__Bacteroides_fragilis	GOBP_CELLULAR_RESPONSE_TO_NITROGEN_STARVATION	0.28	0.470145
g__Bacteroides.s__Bacteroides_fragilis	GOBP_POSITIVE_REGULATION_OF_PROTEIN_TARGETING_TO_MEMBRANE	-0.35	0.360904
g__Bacteroides.s__Bacteroides_fragilis	GOBP_CELLULAR_RESPONSE_TO_OXYGEN_RADICAL	0.57	0.105832
g__Bacteroides.s__Bacteroides_fragilis	GOBP_POLYSACCHARIDE_CATABOLIC_PROCESS	0.3	0.437614
g__Bacteroides.s__Bacteroides_fragilis	GOBP_POSITIVE_REGULATION_OF_PEPTIDYL_THREONINE_PHOSPHORYLATION	0.22	0.57341
g__Bacteroides.s__Bacteroides_fragilis	GOBP_REGULATION_OF_MYOBLAST_PROLIFERATION	0.34	0.375695
g__Bacteroides.s__Bacteroides_fragilis	GOBP_RESPONSE_TO_MERCURY_ION	0.19	0.627873
g__Bacteroides.s__Bacteroides_fragilis	GOBP_REGULATION_OF_TRANSCRIPTION_FROM_RNA_POLYMERASE_II_PROMOTER_IN_RESPONSE_TO_HYPOXIA	0.5	0.165574
g__Bacteroides.s__Bacteroides_fragilis	GOBP_CHAPERONE_MEDIATED_PROTEIN_COMPLEX_ASSEMBLY	0.43	0.253214
g__Bacteroides.s__Bacteroides_fragilis	GOBP_LUTEINIZING_HORMONE_SECRETION	0.12	0.760776
g__Bacteroides.s__Bacteroides_fragilis	GOBP_GRANULOCYTE_MACROPHAGE_COLONY_STIMULATING_FACTOR_PRODUCTION	-0.05	0.89935
g__Bacteroides.s__Bacteroides_fragilis	GOBP_POSITIVE_REGULATION_OF_GRANULOCYTE_MACROPHAGE_COLONY_STIMULATING_FACTOR_PRODUCTION	0.38	0.318262
g__Bacteroides.s__Bacteroides_fragilis	GOBP_NEGATIVE_REGULATION_OF_ADENYLATE_CYCLASE_ACTIVATING_G_PROTEIN_COUPLED_RECEPTOR_SIGNALING_PATHWAY	-0.04	0.919421
g__Bacteroides.s__Bacteroides_fragilis	GOBP_PURINE_NUCLEOSIDE_MONOPHOSPHATE_BIOSYNTHETIC_PROCESS	0.33	0.390767
g__Bacteroides.s__Bacteroides_fragilis	GOBP_MAINTENANCE_OF_SISTER_CHROMATID_COHESION	-0.04	0.919421
g__Bacteroides.s__Bacteroides_fragilis	GOBP_RIBONUCLEOSIDE_CATABOLIC_PROCESS	-0.51	0.156073
g__Bacteroides.s__Bacteroides_fragilis	GOBP_POSITIVE_REGULATION_OF_CELL_MIGRATION_INVOLVED_IN_SPROUTING_ANGIOGENESIS	-0.39	0.304641
g__Bacteroides.s__Bacteroides_fragilis	GOBP_POSITIVE_REGULATION_OF_GLUTAMATE_SECRETION	-0.15	0.70294
g__Bacteroides.s__Bacteroides_fragilis	GOBP_FC_EPSILON_RECEPTOR_SIGNALING_PATHWAY	0.02	0.959671
g__Bacteroides.s__Bacteroides_fragilis	GOBP_GROOMING_BEHAVIOR	0.02	0.959671
g__Bacteroides.s__Bacteroides_fragilis	GOBP_CYTIDINE_TO_URIDINE_EDITING	-0.38	0.318262
g__Bacteroides.s__Bacteroides_fragilis	GOBP_REGULATION_OF_HEMATOPOIETIC_STEM_CELL_DIFFERENTIATION	0.08	0.839472
g__Bacteroides.s__Bacteroides_fragilis	GOBP_GONADOTROPIN_SECRETION	0.02	0.959671
g__Bacteroides.s__Bacteroides_fragilis	GOBP_GOLGI_LUMEN_ACIDIFICATION	-0.13	0.741369
g__Bacteroides.s__Bacteroides_fragilis	GOBP_PURINE_RIBONUCLEOSIDE_METABOLIC_PROCESS	-0.22	0.57341
g__Bacteroides.s__Bacteroides_fragilis	GOBP_PYRIMIDINE_NUCLEOSIDE_CATABOLIC_PROCESS	-0.51	0.156073
g__Bacteroides.s__Bacteroides_fragilis	GOBP_POSITIVE_REGULATION_OF_STEM_CELL_DIFFERENTIATION	0.56	0.113407
g__Bacteroides.s__Bacteroides_fragilis	GOBP_LEUKOCYTE_AGGREGATION	-0.3	0.437614
g__Bacteroides.s__Bacteroides_fragilis	GOBP_OUTER_MITOCHONDRIAL_MEMBRANE_ORGANIZATION	0.46	0.217938
g__Bacteroides.s__Bacteroides_fragilis	GOBP_REGULATION_OF_CYTOPLASMIC_TRANSLATION	-0.13	0.741369
g__Bacteroides.s__Bacteroides_fragilis	GOBP_EMBRYONIC_PLACENTA_MORPHOGENESIS	0.42	0.265605
g__Bacteroides.s__Bacteroides_fragilis	GOBP_POSITIVE_REGULATION_OF_SMOOTH_MUSCLE_CELL_DIFFERENTIATION	0.41	0.278308
g__Bacteroides.s__Bacteroides_fragilis	GOBP_REGULATION_OF_TRANSCRIPTION_INVOLVED_IN_G1_S_TRANSITION_OF_MITOTIC_CELL_CYCLE	-0.15	0.70294
g__Bacteroides.s__Bacteroides_fragilis	GOBP_NEGATIVE_REGULATION_OF_RESPONSE_TO_OXIDATIVE_STRESS	0.03	0.939531
g__Bacteroides.s__Bacteroides_fragilis	GOBP_RESPONSE_TO_PLATELET_DERIVED_GROWTH_FACTOR	-0.19	0.627873
g__Bacteroides.s__Bacteroides_fragilis	GOBP_BLEB_ASSEMBLY	0.02	0.959671
g__Bacteroides.s__Bacteroides_fragilis	GOBP_NEGATIVE_REGULATION_OF_RESPONSE_TO_REACTIVE_OXYGEN_SPECIES	0.03	0.939531
g__Bacteroides.s__Bacteroides_fragilis	GOBP_BASE_CONVERSION_OR_SUBSTITUTION_EDITING	-0.42	0.265605
g__Bacteroides.s__Bacteroides_fragilis	GOBP_REGULATION_OF_CELL_GROWTH_INVOLVED_IN_CARDIAC_MUSCLE_CELL_DEVELOPMENT	-0.04	0.919421
g__Bacteroides.s__Bacteroides_fragilis	GOBP_REGULATION_OF_COMPLEMENT_DEPENDENT_CYTOTOXICITY	0.15	0.70294
g__Bacteroides.s__Bacteroides_fragilis	GOBP_REGULATION_OF_AMINO_ACID_TRANSPORT	0.02	0.959671
g__Bacteroides.s__Bacteroides_fragilis	GOBP_CARDIAC_MUSCLE_CELL_FATE_COMMITMENT	-0.04	0.919421
g__Bacteroides.s__Bacteroides_fragilis	GOBP_REGULATION_OF_ERAD_PATHWAY	0.08	0.839472
g__Bacteroides.s__Bacteroides_stercoris	GOBP_PROTEIN_DENEDDYLATION	-0.16	0.687291
g__Bacteroides.s__Bacteroides_stercoris	GOBP_PURINE_NUCLEOTIDE_SALVAGE	-0.5	0.165721
g__Bacteroides.s__Bacteroides_stercoris	GOBP_COPPER_ION_TRANSPORT	0.1	0.789148
g__Bacteroides.s__Bacteroides_stercoris	GOBP_HISTAMINE_TRANSPORT	0.46	0.211344
g__Bacteroides.s__Bacteroides_stercoris	GOBP_PURINE_CONTAINING_COMPOUND_SALVAGE	-0.22	0.573835
g__Bacteroides.s__Bacteroides_stercoris	GOBP_PROTEIN_NEDDYLATION	-0.38	0.308992
g__Bacteroides.s__Bacteroides_stercoris	GOBP_CYTIDINE_METABOLIC_PROCESS	-0.34	0.371482
g__Bacteroides.s__Bacteroides_stercoris	GOBP_RIBONUCLEOSIDE_METABOLIC_PROCESS	0.29	0.453613
g__Bacteroides.s__Bacteroides_stercoris	GOBP_REGULATION_OF_UNSATURATED_FATTY_ACID_BIOSYNTHETIC_PROCESS	0.37	0.333309
g__Bacteroides.s__Bacteroides_stercoris	GOBP_REGULATION_OF_PROTEIN_NEDDYLATION	-0.63	0.0709146
g__Bacteroides.s__Bacteroides_stercoris	GOBP_POSITIVE_REGULATION_OF_FATTY_ACID_BIOSYNTHETIC_PROCESS	0.18	0.637852
g__Bacteroides.s__Bacteroides_stercoris	GOBP_POSITIVE_REGULATION_OF_MYOBLAST_PROLIFERATION	-0.04	0.911483
g__Bacteroides.s__Bacteroides_stercoris	GOBP_PURINE_NUCLEOSIDE_BIOSYNTHETIC_PROCESS	0	1
g__Bacteroides.s__Bacteroides_stercoris	GOBP_ENDOPLASMIC_RETICULUM_MEMBRANE_ORGANIZATION	0.12	0.754812
g__Bacteroides.s__Bacteroides_stercoris	GOBP_AUTOPHAGY_OF_NUCLEUS	0.13	0.737778
g__Bacteroides.s__Bacteroides_stercoris	GOBP_SIGNAL_PEPTIDE_PROCESSING	-0.3	0.439414
g__Bacteroides.s__Bacteroides_stercoris	GOBP_CELLULAR_POLYSACCHARIDE_CATABOLIC_PROCESS	0.3	0.425413
g__Bacteroides.s__Bacteroides_stercoris	GOBP_HISTAMINE_PRODUCTION_INVOLVED_IN_INFLAMMATORY_RESPONSE	0.23	0.558208
g__Bacteroides.s__Bacteroides_stercoris	GOBP_POSITIVE_REGULATION_OF_ERAD_PATHWAY	-0.22	0.573835
g__Bacteroides.s__Bacteroides_stercoris	GOBP_AGGREPHAGY	0.37	0.321035
g__Bacteroides.s__Bacteroides_stercoris	GOBP_PROTEIN_TARGETING_TO_MEMBRANE	0.03	0.946836
g__Bacteroides.s__Bacteroides_stercoris	GOBP_GROWTH_HORMONE_SECRETION	-0.24	0.542741
g__Bacteroides.s__Bacteroides_stercoris	GOBP_HISTAMINE_SECRETION	0.28	0.468007
g__Bacteroides.s__Bacteroides_stercoris	GOBP_CELLULAR_RESPONSE_TO_NITROGEN_STARVATION	0.67	0.0482293
g__Bacteroides.s__Bacteroides_stercoris	GOBP_POSITIVE_REGULATION_OF_PROTEIN_TARGETING_TO_MEMBRANE	-0.2	0.605553
g__Bacteroides.s__Bacteroides_stercoris	GOBP_CELLULAR_RESPONSE_TO_OXYGEN_RADICAL	0.03	0.946836
g__Bacteroides.s__Bacteroides_stercoris	GOBP_POLYSACCHARIDE_CATABOLIC_PROCESS	0.35	0.358535
g__Bacteroides.s__Bacteroides_stercoris	GOBP_POSITIVE_REGULATION_OF_PEPTIDYL_THREONINE_PHOSPHORYLATION	0.13	0.737778
g__Bacteroides.s__Bacteroides_stercoris	GOBP_REGULATION_OF_MYOBLAST_PROLIFERATION	-0.12	0.754812
g__Bacteroides.s__Bacteroides_stercoris	GOBP_RESPONSE_TO_MERCURY_ION	0.66	0.0523286
g__Bacteroides.s__Bacteroides_stercoris	GOBP_REGULATION_OF_TRANSCRIPTION_FROM_RNA_POLYMERASE_II_PROMOTER_IN_RESPONSE_TO_HYPOXIA	0.26	0.497362
g__Bacteroides.s__Bacteroides_stercoris	GOBP_CHAPERONE_MEDIATED_PROTEIN_COMPLEX_ASSEMBLY	-0.1	0.789148
g__Bacteroides.s__Bacteroides_stercoris	GOBP_LUTEINIZING_HORMONE_SECRETION	-0.1	0.789148
g__Bacteroides.s__Bacteroides_stercoris	GOBP_GRANULOCYTE_MACROPHAGE_COLONY_STIMULATING_FACTOR_PRODUCTION	0.44	0.241704
g__Bacteroides.s__Bacteroides_stercoris	GOBP_POSITIVE_REGULATION_OF_GRANULOCYTE_MACROPHAGE_COLONY_STIMULATING_FACTOR_PRODUCTION	0.32	0.398026
g__Bacteroides.s__Bacteroides_stercoris	GOBP_NEGATIVE_REGULATION_OF_ADENYLATE_CYCLASE_ACTIVATING_G_PROTEIN_COUPLED_RECEPTOR_SIGNALING_PATHWAY	-0.13	0.737778
g__Bacteroides.s__Bacteroides_stercoris	GOBP_PURINE_NUCLEOSIDE_MONOPHOSPHATE_BIOSYNTHETIC_PROCESS	-0.42	0.263172
g__Bacteroides.s__Bacteroides_stercoris	GOBP_MAINTENANCE_OF_SISTER_CHROMATID_COHESION	-0.05	0.893853
g__Bacteroides.s__Bacteroides_stercoris	GOBP_RIBONUCLEOSIDE_CATABOLIC_PROCESS	0.28	0.468007
g__Bacteroides.s__Bacteroides_stercoris	GOBP_POSITIVE_REGULATION_OF_CELL_MIGRATION_INVOLVED_IN_SPROUTING_ANGIOGENESIS	0.07	0.858721
g__Bacteroides.s__Bacteroides_stercoris	GOBP_POSITIVE_REGULATION_OF_GLUTAMATE_SECRETION	-0.34	0.371482
g__Bacteroides.s__Bacteroides_stercoris	GOBP_FC_EPSILON_RECEPTOR_SIGNALING_PATHWAY	0.1	0.789148
g__Bacteroides.s__Bacteroides_stercoris	GOBP_GROOMING_BEHAVIOR	0.18	0.637852
g__Bacteroides.s__Bacteroides_stercoris	GOBP_CYTIDINE_TO_URIDINE_EDITING	0	1
g__Bacteroides.s__Bacteroides_stercoris	GOBP_REGULATION_OF_HEMATOPOIETIC_STEM_CELL_DIFFERENTIATION	-0.14	0.720843
g__Bacteroides.s__Bacteroides_stercoris	GOBP_GONADOTROPIN_SECRETION	-0.24	0.542741
g__Bacteroides.s__Bacteroides_stercoris	GOBP_GOLGI_LUMEN_ACIDIFICATION	-0.33	0.384647
g__Bacteroides.s__Bacteroides_stercoris	GOBP_PURINE_RIBONUCLEOSIDE_METABOLIC_PROCESS	0.44	0.241704
g__Bacteroides.s__Bacteroides_stercoris	GOBP_PYRIMIDINE_NUCLEOSIDE_CATABOLIC_PROCESS	-0.04	0.911483
g__Bacteroides.s__Bacteroides_stercoris	GOBP_POSITIVE_REGULATION_OF_STEM_CELL_DIFFERENTIATION	0.07	0.858721
g__Bacteroides.s__Bacteroides_stercoris	GOBP_LEUKOCYTE_AGGREGATION	0.32	0.398026
g__Bacteroides.s__Bacteroides_stercoris	GOBP_OUTER_MITOCHONDRIAL_MEMBRANE_ORGANIZATION	0.03	0.946836
g__Bacteroides.s__Bacteroides_stercoris	GOBP_REGULATION_OF_CYTOPLASMIC_TRANSLATION	-0.16	0.687291
g__Bacteroides.s__Bacteroides_stercoris	GOBP_EMBRYONIC_PLACENTA_MORPHOGENESIS	0.44	0.231337
g__Bacteroides.s__Bacteroides_stercoris	GOBP_POSITIVE_REGULATION_OF_SMOOTH_MUSCLE_CELL_DIFFERENTIATION	0.22	0.573835
g__Bacteroides.s__Bacteroides_stercoris	GOBP_REGULATION_OF_TRANSCRIPTION_INVOLVED_IN_G1_S_TRANSITION_OF_MITOTIC_CELL_CYCLE	-0.16	0.687291
g__Bacteroides.s__Bacteroides_stercoris	GOBP_NEGATIVE_REGULATION_OF_RESPONSE_TO_OXIDATIVE_STRESS	0.35	0.358535
g__Bacteroides.s__Bacteroides_stercoris	GOBP_RESPONSE_TO_PLATELET_DERIVED_GROWTH_FACTOR	0.37	0.321035
g__Bacteroides.s__Bacteroides_stercoris	GOBP_BLEB_ASSEMBLY	0.1	0.789148
g__Bacteroides.s__Bacteroides_stercoris	GOBP_NEGATIVE_REGULATION_OF_RESPONSE_TO_REACTIVE_OXYGEN_SPECIES	0.54	0.133727
g__Bacteroides.s__Bacteroides_stercoris	GOBP_BASE_CONVERSION_OR_SUBSTITUTION_EDITING	-0.19	0.621633
g__Bacteroides.s__Bacteroides_stercoris	GOBP_REGULATION_OF_CELL_GROWTH_INVOLVED_IN_CARDIAC_MUSCLE_CELL_DEVELOPMENT	0.44	0.241704
g__Bacteroides.s__Bacteroides_stercoris	GOBP_REGULATION_OF_COMPLEMENT_DEPENDENT_CYTOTOXICITY	0.12	0.754812
g__Bacteroides.s__Bacteroides_stercoris	GOBP_REGULATION_OF_AMINO_ACID_TRANSPORT	-0.5	0.174345
g__Bacteroides.s__Bacteroides_stercoris	GOBP_CARDIAC_MUSCLE_CELL_FATE_COMMITMENT	-0.31	0.411616
g__Bacteroides.s__Bacteroides_stercoris	GOBP_REGULATION_OF_ERAD_PATHWAY	-0.3	0.425413
g__Fusobacterium.s__Fusobacterium_necrophorum	GOBP_PROTEIN_DENEDDYLATION	-0.55	0.12687
g__Fusobacterium.s__Fusobacterium_necrophorum	GOBP_PURINE_NUCLEOTIDE_SALVAGE	-0.55	0.12687
g__Fusobacterium.s__Fusobacterium_necrophorum	GOBP_COPPER_ION_TRANSPORT	-0.55	0.12687
g__Fusobacterium.s__Fusobacterium_necrophorum	GOBP_HISTAMINE_TRANSPORT	-0.55	0.12687
g__Fusobacterium.s__Fusobacterium_necrophorum	GOBP_PURINE_CONTAINING_COMPOUND_SALVAGE	-0.55	0.12687
g__Fusobacterium.s__Fusobacterium_necrophorum	GOBP_PROTEIN_NEDDYLATION	-0.55	0.12687
g__Fusobacterium.s__Fusobacterium_necrophorum	GOBP_CYTIDINE_METABOLIC_PROCESS	-0.55	0.12687
g__Fusobacterium.s__Fusobacterium_necrophorum	GOBP_RIBONUCLEOSIDE_METABOLIC_PROCESS	-0.55	0.12687
g__Fusobacterium.s__Fusobacterium_necrophorum	GOBP_REGULATION_OF_UNSATURATED_FATTY_ACID_BIOSYNTHETIC_PROCESS	-0.55	0.12687
g__Fusobacterium.s__Fusobacterium_necrophorum	GOBP_REGULATION_OF_PROTEIN_NEDDYLATION	-0.55	0.12687
g__Fusobacterium.s__Fusobacterium_necrophorum	GOBP_POSITIVE_REGULATION_OF_FATTY_ACID_BIOSYNTHETIC_PROCESS	-0.55	0.12687
g__Fusobacterium.s__Fusobacterium_necrophorum	GOBP_POSITIVE_REGULATION_OF_MYOBLAST_PROLIFERATION	-0.55	0.12687
g__Fusobacterium.s__Fusobacterium_necrophorum	GOBP_PURINE_NUCLEOSIDE_BIOSYNTHETIC_PROCESS	-0.55	0.12687
g__Fusobacterium.s__Fusobacterium_necrophorum	GOBP_ENDOPLASMIC_RETICULUM_MEMBRANE_ORGANIZATION	-0.55	0.12687
g__Fusobacterium.s__Fusobacterium_necrophorum	GOBP_AUTOPHAGY_OF_NUCLEUS	-0.55	0.12687
g__Fusobacterium.s__Fusobacterium_necrophorum	GOBP_SIGNAL_PEPTIDE_PROCESSING	-0.55	0.12687
g__Fusobacterium.s__Fusobacterium_necrophorum	GOBP_CELLULAR_POLYSACCHARIDE_CATABOLIC_PROCESS	-0.55	0.12687
g__Fusobacterium.s__Fusobacterium_necrophorum	GOBP_HISTAMINE_PRODUCTION_INVOLVED_IN_INFLAMMATORY_RESPONSE	-0.55	0.12687
g__Fusobacterium.s__Fusobacterium_necrophorum	GOBP_POSITIVE_REGULATION_OF_ERAD_PATHWAY	-0.55	0.12687
g__Fusobacterium.s__Fusobacterium_necrophorum	GOBP_AGGREPHAGY	-0.55	0.12687
g__Fusobacterium.s__Fusobacterium_necrophorum	GOBP_PROTEIN_TARGETING_TO_MEMBRANE	-0.55	0.12687
g__Fusobacterium.s__Fusobacterium_necrophorum	GOBP_GROWTH_HORMONE_SECRETION	-0.55	0.12687
g__Fusobacterium.s__Fusobacterium_necrophorum	GOBP_HISTAMINE_SECRETION	-0.55	0.12687
g__Fusobacterium.s__Fusobacterium_necrophorum	GOBP_CELLULAR_RESPONSE_TO_NITROGEN_STARVATION	-0.55	0.12687
g__Fusobacterium.s__Fusobacterium_necrophorum	GOBP_POSITIVE_REGULATION_OF_PROTEIN_TARGETING_TO_MEMBRANE	-0.55	0.12687
g__Fusobacterium.s__Fusobacterium_necrophorum	GOBP_CELLULAR_RESPONSE_TO_OXYGEN_RADICAL	-0.55	0.12687
g__Fusobacterium.s__Fusobacterium_necrophorum	GOBP_POLYSACCHARIDE_CATABOLIC_PROCESS	-0.55	0.12687
g__Fusobacterium.s__Fusobacterium_necrophorum	GOBP_POSITIVE_REGULATION_OF_PEPTIDYL_THREONINE_PHOSPHORYLATION	-0.55	0.12687
g__Fusobacterium.s__Fusobacterium_necrophorum	GOBP_REGULATION_OF_MYOBLAST_PROLIFERATION	-0.55	0.12687
g__Fusobacterium.s__Fusobacterium_necrophorum	GOBP_RESPONSE_TO_MERCURY_ION	-0.55	0.12687
g__Fusobacterium.s__Fusobacterium_necrophorum	GOBP_REGULATION_OF_TRANSCRIPTION_FROM_RNA_POLYMERASE_II_PROMOTER_IN_RESPONSE_TO_HYPOXIA	-0.55	0.12687
g__Fusobacterium.s__Fusobacterium_necrophorum	GOBP_CHAPERONE_MEDIATED_PROTEIN_COMPLEX_ASSEMBLY	-0.55	0.12687
g__Fusobacterium.s__Fusobacterium_necrophorum	GOBP_LUTEINIZING_HORMONE_SECRETION	-0.55	0.12687
g__Fusobacterium.s__Fusobacterium_necrophorum	GOBP_GRANULOCYTE_MACROPHAGE_COLONY_STIMULATING_FACTOR_PRODUCTION	-0.55	0.12687
g__Fusobacterium.s__Fusobacterium_necrophorum	GOBP_POSITIVE_REGULATION_OF_GRANULOCYTE_MACROPHAGE_COLONY_STIMULATING_FACTOR_PRODUCTION	-0.55	0.12687
g__Fusobacterium.s__Fusobacterium_necrophorum	GOBP_NEGATIVE_REGULATION_OF_ADENYLATE_CYCLASE_ACTIVATING_G_PROTEIN_COUPLED_RECEPTOR_SIGNALING_PATHWAY	-0.55	0.12687
g__Fusobacterium.s__Fusobacterium_necrophorum	GOBP_PURINE_NUCLEOSIDE_MONOPHOSPHATE_BIOSYNTHETIC_PROCESS	-0.55	0.12687
g__Fusobacterium.s__Fusobacterium_necrophorum	GOBP_MAINTENANCE_OF_SISTER_CHROMATID_COHESION	-0.55	0.12687
g__Fusobacterium.s__Fusobacterium_necrophorum	GOBP_RIBONUCLEOSIDE_CATABOLIC_PROCESS	-0.55	0.12687
g__Fusobacterium.s__Fusobacterium_necrophorum	GOBP_POSITIVE_REGULATION_OF_CELL_MIGRATION_INVOLVED_IN_SPROUTING_ANGIOGENESIS	-0.55	0.12687
g__Fusobacterium.s__Fusobacterium_necrophorum	GOBP_POSITIVE_REGULATION_OF_GLUTAMATE_SECRETION	-0.55	0.12687
g__Fusobacterium.s__Fusobacterium_necrophorum	GOBP_FC_EPSILON_RECEPTOR_SIGNALING_PATHWAY	-0.55	0.12687
g__Fusobacterium.s__Fusobacterium_necrophorum	GOBP_GROOMING_BEHAVIOR	-0.55	0.12687
g__Fusobacterium.s__Fusobacterium_necrophorum	GOBP_CYTIDINE_TO_URIDINE_EDITING	-0.55	0.12687
g__Fusobacterium.s__Fusobacterium_necrophorum	GOBP_REGULATION_OF_HEMATOPOIETIC_STEM_CELL_DIFFERENTIATION	-0.55	0.12687
g__Fusobacterium.s__Fusobacterium_necrophorum	GOBP_GONADOTROPIN_SECRETION	-0.55	0.12687
g__Fusobacterium.s__Fusobacterium_necrophorum	GOBP_GOLGI_LUMEN_ACIDIFICATION	-0.55	0.12687
g__Fusobacterium.s__Fusobacterium_necrophorum	GOBP_PURINE_RIBONUCLEOSIDE_METABOLIC_PROCESS	-0.55	0.12687
g__Fusobacterium.s__Fusobacterium_necrophorum	GOBP_PYRIMIDINE_NUCLEOSIDE_CATABOLIC_PROCESS	-0.55	0.12687
g__Fusobacterium.s__Fusobacterium_necrophorum	GOBP_POSITIVE_REGULATION_OF_STEM_CELL_DIFFERENTIATION	-0.55	0.12687
g__Fusobacterium.s__Fusobacterium_necrophorum	GOBP_LEUKOCYTE_AGGREGATION	-0.55	0.12687
g__Fusobacterium.s__Fusobacterium_necrophorum	GOBP_OUTER_MITOCHONDRIAL_MEMBRANE_ORGANIZATION	-0.55	0.12687
g__Fusobacterium.s__Fusobacterium_necrophorum	GOBP_REGULATION_OF_CYTOPLASMIC_TRANSLATION	-0.55	0.12687
g__Fusobacterium.s__Fusobacterium_necrophorum	GOBP_EMBRYONIC_PLACENTA_MORPHOGENESIS	-0.55	0.12687
g__Fusobacterium.s__Fusobacterium_necrophorum	GOBP_POSITIVE_REGULATION_OF_SMOOTH_MUSCLE_CELL_DIFFERENTIATION	-0.55	0.12687
g__Fusobacterium.s__Fusobacterium_necrophorum	GOBP_REGULATION_OF_TRANSCRIPTION_INVOLVED_IN_G1_S_TRANSITION_OF_MITOTIC_CELL_CYCLE	-0.55	0.12687
g__Fusobacterium.s__Fusobacterium_necrophorum	GOBP_NEGATIVE_REGULATION_OF_RESPONSE_TO_OXIDATIVE_STRESS	-0.55	0.12687
g__Fusobacterium.s__Fusobacterium_necrophorum	GOBP_RESPONSE_TO_PLATELET_DERIVED_GROWTH_FACTOR	-0.55	0.12687
g__Fusobacterium.s__Fusobacterium_necrophorum	GOBP_BLEB_ASSEMBLY	-0.55	0.12687
g__Fusobacterium.s__Fusobacterium_necrophorum	GOBP_NEGATIVE_REGULATION_OF_RESPONSE_TO_REACTIVE_OXYGEN_SPECIES	-0.55	0.12687
g__Fusobacterium.s__Fusobacterium_necrophorum	GOBP_BASE_CONVERSION_OR_SUBSTITUTION_EDITING	-0.55	0.12687
g__Fusobacterium.s__Fusobacterium_necrophorum	GOBP_REGULATION_OF_CELL_GROWTH_INVOLVED_IN_CARDIAC_MUSCLE_CELL_DEVELOPMENT	-0.55	0.12687
g__Fusobacterium.s__Fusobacterium_necrophorum	GOBP_REGULATION_OF_COMPLEMENT_DEPENDENT_CYTOTOXICITY	-0.55	0.12687
g__Fusobacterium.s__Fusobacterium_necrophorum	GOBP_REGULATION_OF_AMINO_ACID_TRANSPORT	-0.55	0.12687
g__Fusobacterium.s__Fusobacterium_necrophorum	GOBP_CARDIAC_MUSCLE_CELL_FATE_COMMITMENT	-0.55	0.12687
g__Fusobacterium.s__Fusobacterium_necrophorum	GOBP_REGULATION_OF_ERAD_PATHWAY	-0.55	0.12687
g__Bacteroides.s__Bacteroides_salyersiae	GOBP_PROTEIN_DENEDDYLATION	0.27	0.475797
g__Bacteroides.s__Bacteroides_salyersiae	GOBP_PURINE_NUCLEOTIDE_SALVAGE	0.41	0.272071
g__Bacteroides.s__Bacteroides_salyersiae	GOBP_COPPER_ION_TRANSPORT	0.14	0.725369
g__Bacteroides.s__Bacteroides_salyersiae	GOBP_HISTAMINE_TRANSPORT	-0.14	0.725369
g__Bacteroides.s__Bacteroides_salyersiae	GOBP_PURINE_CONTAINING_COMPOUND_SALVAGE	0.14	0.725369
g__Bacteroides.s__Bacteroides_salyersiae	GOBP_PROTEIN_NEDDYLATION	0.27	0.475797
g__Bacteroides.s__Bacteroides_salyersiae	GOBP_CYTIDINE_METABOLIC_PROCESS	0.55	0.12687
g__Bacteroides.s__Bacteroides_salyersiae	GOBP_RIBONUCLEOSIDE_METABOLIC_PROCESS	0.14	0.725369
g__Bacteroides.s__Bacteroides_salyersiae	GOBP_REGULATION_OF_UNSATURATED_FATTY_ACID_BIOSYNTHETIC_PROCESS	0.14	0.725369
g__Bacteroides.s__Bacteroides_salyersiae	GOBP_REGULATION_OF_PROTEIN_NEDDYLATION	0.41	0.272071
g__Bacteroides.s__Bacteroides_salyersiae	GOBP_POSITIVE_REGULATION_OF_FATTY_ACID_BIOSYNTHETIC_PROCESS	0	1
g__Bacteroides.s__Bacteroides_salyersiae	GOBP_POSITIVE_REGULATION_OF_MYOBLAST_PROLIFERATION	0.41	0.272071
g__Bacteroides.s__Bacteroides_salyersiae	GOBP_PURINE_NUCLEOSIDE_BIOSYNTHETIC_PROCESS	0.14	0.725369
g__Bacteroides.s__Bacteroides_salyersiae	GOBP_ENDOPLASMIC_RETICULUM_MEMBRANE_ORGANIZATION	0	1
g__Bacteroides.s__Bacteroides_salyersiae	GOBP_AUTOPHAGY_OF_NUCLEUS	0.41	0.272071
g__Bacteroides.s__Bacteroides_salyersiae	GOBP_SIGNAL_PEPTIDE_PROCESSING	0.55	0.12687
g__Bacteroides.s__Bacteroides_salyersiae	GOBP_CELLULAR_POLYSACCHARIDE_CATABOLIC_PROCESS	0	1
g__Bacteroides.s__Bacteroides_salyersiae	GOBP_HISTAMINE_PRODUCTION_INVOLVED_IN_INFLAMMATORY_RESPONSE	0.41	0.272071
g__Bacteroides.s__Bacteroides_salyersiae	GOBP_POSITIVE_REGULATION_OF_ERAD_PATHWAY	0.55	0.12687
g__Bacteroides.s__Bacteroides_salyersiae	GOBP_AGGREPHAGY	0.27	0.475797
g__Bacteroides.s__Bacteroides_salyersiae	GOBP_PROTEIN_TARGETING_TO_MEMBRANE	0.41	0.272071
g__Bacteroides.s__Bacteroides_salyersiae	GOBP_GROWTH_HORMONE_SECRETION	0.14	0.725369
g__Bacteroides.s__Bacteroides_salyersiae	GOBP_HISTAMINE_SECRETION	0.27	0.475797
g__Bacteroides.s__Bacteroides_salyersiae	GOBP_CELLULAR_RESPONSE_TO_NITROGEN_STARVATION	-0.14	0.725369
g__Bacteroides.s__Bacteroides_salyersiae	GOBP_POSITIVE_REGULATION_OF_PROTEIN_TARGETING_TO_MEMBRANE	0	1
g__Bacteroides.s__Bacteroides_salyersiae	GOBP_CELLULAR_RESPONSE_TO_OXYGEN_RADICAL	-0.27	0.475797
g__Bacteroides.s__Bacteroides_salyersiae	GOBP_POLYSACCHARIDE_CATABOLIC_PROCESS	0	1
g__Bacteroides.s__Bacteroides_salyersiae	GOBP_POSITIVE_REGULATION_OF_PEPTIDYL_THREONINE_PHOSPHORYLATION	0	1
g__Bacteroides.s__Bacteroides_salyersiae	GOBP_REGULATION_OF_MYOBLAST_PROLIFERATION	0.55	0.12687
g__Bacteroides.s__Bacteroides_salyersiae	GOBP_RESPONSE_TO_MERCURY_ION	-0.14	0.725369
g__Bacteroides.s__Bacteroides_salyersiae	GOBP_REGULATION_OF_TRANSCRIPTION_FROM_RNA_POLYMERASE_II_PROMOTER_IN_RESPONSE_TO_HYPOXIA	0.27	0.475797
g__Bacteroides.s__Bacteroides_salyersiae	GOBP_CHAPERONE_MEDIATED_PROTEIN_COMPLEX_ASSEMBLY	-0.14	0.725369
g__Bacteroides.s__Bacteroides_salyersiae	GOBP_LUTEINIZING_HORMONE_SECRETION	-0.27	0.475797
g__Bacteroides.s__Bacteroides_salyersiae	GOBP_GRANULOCYTE_MACROPHAGE_COLONY_STIMULATING_FACTOR_PRODUCTION	0.14	0.725369
g__Bacteroides.s__Bacteroides_salyersiae	GOBP_POSITIVE_REGULATION_OF_GRANULOCYTE_MACROPHAGE_COLONY_STIMULATING_FACTOR_PRODUCTION	0.14	0.725369
g__Bacteroides.s__Bacteroides_salyersiae	GOBP_NEGATIVE_REGULATION_OF_ADENYLATE_CYCLASE_ACTIVATING_G_PROTEIN_COUPLED_RECEPTOR_SIGNALING_PATHWAY	0.55	0.12687
g__Bacteroides.s__Bacteroides_salyersiae	GOBP_PURINE_NUCLEOSIDE_MONOPHOSPHATE_BIOSYNTHETIC_PROCESS	-0.41	0.272071
g__Bacteroides.s__Bacteroides_salyersiae	GOBP_MAINTENANCE_OF_SISTER_CHROMATID_COHESION	0.41	0.272071
g__Bacteroides.s__Bacteroides_salyersiae	GOBP_RIBONUCLEOSIDE_CATABOLIC_PROCESS	0.41	0.272071
g__Bacteroides.s__Bacteroides_salyersiae	GOBP_POSITIVE_REGULATION_OF_CELL_MIGRATION_INVOLVED_IN_SPROUTING_ANGIOGENESIS	0.55	0.12687
g__Bacteroides.s__Bacteroides_salyersiae	GOBP_POSITIVE_REGULATION_OF_GLUTAMATE_SECRETION	0.55	0.12687
g__Bacteroides.s__Bacteroides_salyersiae	GOBP_FC_EPSILON_RECEPTOR_SIGNALING_PATHWAY	0.55	0.12687
g__Bacteroides.s__Bacteroides_salyersiae	GOBP_GROOMING_BEHAVIOR	-0.41	0.272071
g__Bacteroides.s__Bacteroides_salyersiae	GOBP_CYTIDINE_TO_URIDINE_EDITING	0.27	0.475797
g__Bacteroides.s__Bacteroides_salyersiae	GOBP_REGULATION_OF_HEMATOPOIETIC_STEM_CELL_DIFFERENTIATION	-0.14	0.725369
g__Bacteroides.s__Bacteroides_salyersiae	GOBP_GONADOTROPIN_SECRETION	0.27	0.475797
g__Bacteroides.s__Bacteroides_salyersiae	GOBP_GOLGI_LUMEN_ACIDIFICATION	0.55	0.12687
g__Bacteroides.s__Bacteroides_salyersiae	GOBP_PURINE_RIBONUCLEOSIDE_METABOLIC_PROCESS	0	1
g__Bacteroides.s__Bacteroides_salyersiae	GOBP_PYRIMIDINE_NUCLEOSIDE_CATABOLIC_PROCESS	0.55	0.12687
g__Bacteroides.s__Bacteroides_salyersiae	GOBP_POSITIVE_REGULATION_OF_STEM_CELL_DIFFERENTIATION	-0.14	0.725369
g__Bacteroides.s__Bacteroides_salyersiae	GOBP_LEUKOCYTE_AGGREGATION	0.27	0.475797
g__Bacteroides.s__Bacteroides_salyersiae	GOBP_OUTER_MITOCHONDRIAL_MEMBRANE_ORGANIZATION	-0.41	0.272071
g__Bacteroides.s__Bacteroides_salyersiae	GOBP_REGULATION_OF_CYTOPLASMIC_TRANSLATION	0.55	0.12687
g__Bacteroides.s__Bacteroides_salyersiae	GOBP_EMBRYONIC_PLACENTA_MORPHOGENESIS	-0.41	0.272071
g__Bacteroides.s__Bacteroides_salyersiae	GOBP_POSITIVE_REGULATION_OF_SMOOTH_MUSCLE_CELL_DIFFERENTIATION	-0.14	0.725369
g__Bacteroides.s__Bacteroides_salyersiae	GOBP_REGULATION_OF_TRANSCRIPTION_INVOLVED_IN_G1_S_TRANSITION_OF_MITOTIC_CELL_CYCLE	0.41	0.272071
g__Bacteroides.s__Bacteroides_salyersiae	GOBP_NEGATIVE_REGULATION_OF_RESPONSE_TO_OXIDATIVE_STRESS	0.27	0.475797
g__Bacteroides.s__Bacteroides_salyersiae	GOBP_RESPONSE_TO_PLATELET_DERIVED_GROWTH_FACTOR	0.41	0.272071
g__Bacteroides.s__Bacteroides_salyersiae	GOBP_BLEB_ASSEMBLY	0.55	0.12687
g__Bacteroides.s__Bacteroides_salyersiae	GOBP_NEGATIVE_REGULATION_OF_RESPONSE_TO_REACTIVE_OXYGEN_SPECIES	0.27	0.475797
g__Bacteroides.s__Bacteroides_salyersiae	GOBP_BASE_CONVERSION_OR_SUBSTITUTION_EDITING	0.27	0.475797
g__Bacteroides.s__Bacteroides_salyersiae	GOBP_REGULATION_OF_CELL_GROWTH_INVOLVED_IN_CARDIAC_MUSCLE_CELL_DEVELOPMENT	-0.14	0.725369
g__Bacteroides.s__Bacteroides_salyersiae	GOBP_REGULATION_OF_COMPLEMENT_DEPENDENT_CYTOTOXICITY	0.55	0.12687
g__Bacteroides.s__Bacteroides_salyersiae	GOBP_REGULATION_OF_AMINO_ACID_TRANSPORT	0.55	0.12687
g__Bacteroides.s__Bacteroides_salyersiae	GOBP_CARDIAC_MUSCLE_CELL_FATE_COMMITMENT	0.41	0.272071
g__Bacteroides.s__Bacteroides_salyersiae	GOBP_REGULATION_OF_ERAD_PATHWAY	0.55	0.12687
f__Ruminococcaceae.g__Clostridium_IV	GOBP_PROTEIN_DENEDDYLATION	-0.08	0.831214
f__Ruminococcaceae.g__Clostridium_IV	GOBP_PURINE_NUCLEOTIDE_SALVAGE	-0.1	0.797972
f__Ruminococcaceae.g__Clostridium_IV	GOBP_COPPER_ION_TRANSPORT	0.07	0.86469
f__Ruminococcaceae.g__Clostridium_IV	GOBP_HISTAMINE_TRANSPORT	0.27	0.487922
f__Ruminococcaceae.g__Clostridium_IV	GOBP_PURINE_CONTAINING_COMPOUND_SALVAGE	0.05	0.898353
f__Ruminococcaceae.g__Clostridium_IV	GOBP_PROTEIN_NEDDYLATION	-0.17	0.668231
f__Ruminococcaceae.g__Clostridium_IV	GOBP_CYTIDINE_METABOLIC_PROCESS	-0.23	0.545699
f__Ruminococcaceae.g__Clostridium_IV	GOBP_RIBONUCLEOSIDE_METABOLIC_PROCESS	0.33	0.380713
f__Ruminococcaceae.g__Clostridium_IV	GOBP_REGULATION_OF_UNSATURATED_FATTY_ACID_BIOSYNTHETIC_PROCESS	0.5	0.170471
f__Ruminococcaceae.g__Clostridium_IV	GOBP_REGULATION_OF_PROTEIN_NEDDYLATION	-0.22	0.575515
f__Ruminococcaceae.g__Clostridium_IV	GOBP_POSITIVE_REGULATION_OF_FATTY_ACID_BIOSYNTHETIC_PROCESS	0.15	0.700094
f__Ruminococcaceae.g__Clostridium_IV	GOBP_POSITIVE_REGULATION_OF_MYOBLAST_PROLIFERATION	0.33	0.380713
f__Ruminococcaceae.g__Clostridium_IV	GOBP_PURINE_NUCLEOSIDE_BIOSYNTHETIC_PROCESS	0.17	0.668231
f__Ruminococcaceae.g__Clostridium_IV	GOBP_ENDOPLASMIC_RETICULUM_MEMBRANE_ORGANIZATION	0.12	0.765008
f__Ruminococcaceae.g__Clostridium_IV	GOBP_AUTOPHAGY_OF_NUCLEUS	0.67	0.0498672
f__Ruminococcaceae.g__Clostridium_IV	GOBP_SIGNAL_PEPTIDE_PROCESSING	-0.02	0.966055
f__Ruminococcaceae.g__Clostridium_IV	GOBP_CELLULAR_POLYSACCHARIDE_CATABOLIC_PROCESS	0.18	0.63682
f__Ruminococcaceae.g__Clostridium_IV	GOBP_HISTAMINE_PRODUCTION_INVOLVED_IN_INFLAMMATORY_RESPONSE	0.32	0.406397
f__Ruminococcaceae.g__Clostridium_IV	GOBP_POSITIVE_REGULATION_OF_ERAD_PATHWAY	0.23	0.545699
f__Ruminococcaceae.g__Clostridium_IV	GOBP_AGGREPHAGY	0.43	0.243952
f__Ruminococcaceae.g__Clostridium_IV	GOBP_PROTEIN_TARGETING_TO_MEMBRANE	0.08	0.831214
f__Ruminococcaceae.g__Clostridium_IV	GOBP_GROWTH_HORMONE_SECRETION	0.02	0.966055
f__Ruminococcaceae.g__Clostridium_IV	GOBP_HISTAMINE_SECRETION	0.3	0.432845
f__Ruminococcaceae.g__Clostridium_IV	GOBP_CELLULAR_RESPONSE_TO_NITROGEN_STARVATION	0.4	0.286105
f__Ruminococcaceae.g__Clostridium_IV	GOBP_POSITIVE_REGULATION_OF_PROTEIN_TARGETING_TO_MEMBRANE	0.02	0.966055
f__Ruminococcaceae.g__Clostridium_IV	GOBP_CELLULAR_RESPONSE_TO_OXYGEN_RADICAL	-0.2	0.605901
f__Ruminococcaceae.g__Clostridium_IV	GOBP_POLYSACCHARIDE_CATABOLIC_PROCESS	0.28	0.46003
f__Ruminococcaceae.g__Clostridium_IV	GOBP_POSITIVE_REGULATION_OF_PEPTIDYL_THREONINE_PHOSPHORYLATION	0.02	0.966055
f__Ruminococcaceae.g__Clostridium_IV	GOBP_REGULATION_OF_MYOBLAST_PROLIFERATION	0.25	0.51649
f__Ruminococcaceae.g__Clostridium_IV	GOBP_RESPONSE_TO_MERCURY_ION	0.4	0.286105
f__Ruminococcaceae.g__Clostridium_IV	GOBP_REGULATION_OF_TRANSCRIPTION_FROM_RNA_POLYMERASE_II_PROMOTER_IN_RESPONSE_TO_HYPOXIA	0.63	0.0670858
f__Ruminococcaceae.g__Clostridium_IV	GOBP_CHAPERONE_MEDIATED_PROTEIN_COMPLEX_ASSEMBLY	-0.13	0.732368
f__Ruminococcaceae.g__Clostridium_IV	GOBP_LUTEINIZING_HORMONE_SECRETION	0.13	0.732368
f__Ruminococcaceae.g__Clostridium_IV	GOBP_GRANULOCYTE_MACROPHAGE_COLONY_STIMULATING_FACTOR_PRODUCTION	0.5	0.170471
f__Ruminococcaceae.g__Clostridium_IV	GOBP_POSITIVE_REGULATION_OF_GRANULOCYTE_MACROPHAGE_COLONY_STIMULATING_FACTOR_PRODUCTION	0.53	0.139227
f__Ruminococcaceae.g__Clostridium_IV	GOBP_NEGATIVE_REGULATION_OF_ADENYLATE_CYCLASE_ACTIVATING_G_PROTEIN_COUPLED_RECEPTOR_SIGNALING_PATHWAY	0.1	0.797972
f__Ruminococcaceae.g__Clostridium_IV	GOBP_PURINE_NUCLEOSIDE_MONOPHOSPHATE_BIOSYNTHETIC_PROCESS	-0.5	0.170471
f__Ruminococcaceae.g__Clostridium_IV	GOBP_MAINTENANCE_OF_SISTER_CHROMATID_COHESION	0.27	0.487922
f__Ruminococcaceae.g__Clostridium_IV	GOBP_RIBONUCLEOSIDE_CATABOLIC_PROCESS	0.48	0.18747
f__Ruminococcaceae.g__Clostridium_IV	GOBP_POSITIVE_REGULATION_OF_CELL_MIGRATION_INVOLVED_IN_SPROUTING_ANGIOGENESIS	0.18	0.63682
f__Ruminococcaceae.g__Clostridium_IV	GOBP_POSITIVE_REGULATION_OF_GLUTAMATE_SECRETION	0.2	0.605901
f__Ruminococcaceae.g__Clostridium_IV	GOBP_FC_EPSILON_RECEPTOR_SIGNALING_PATHWAY	0.43	0.243952
f__Ruminococcaceae.g__Clostridium_IV	GOBP_GROOMING_BEHAVIOR	0.07	0.86469
f__Ruminococcaceae.g__Clostridium_IV	GOBP_CYTIDINE_TO_URIDINE_EDITING	0.08	0.831214
f__Ruminococcaceae.g__Clostridium_IV	GOBP_REGULATION_OF_HEMATOPOIETIC_STEM_CELL_DIFFERENTIATION	-0.08	0.831214
f__Ruminococcaceae.g__Clostridium_IV	GOBP_GONADOTROPIN_SECRETION	0.15	0.700094
f__Ruminococcaceae.g__Clostridium_IV	GOBP_GOLGI_LUMEN_ACIDIFICATION	-0.03	0.932157
f__Ruminococcaceae.g__Clostridium_IV	GOBP_PURINE_RIBONUCLEOSIDE_METABOLIC_PROCESS	0.52	0.15439
f__Ruminococcaceae.g__Clostridium_IV	GOBP_PYRIMIDINE_NUCLEOSIDE_CATABOLIC_PROCESS	0.1	0.797972
f__Ruminococcaceae.g__Clostridium_IV	GOBP_POSITIVE_REGULATION_OF_STEM_CELL_DIFFERENTIATION	-0.03	0.932157
f__Ruminococcaceae.g__Clostridium_IV	GOBP_LEUKOCYTE_AGGREGATION	0.35	0.35582
f__Ruminococcaceae.g__Clostridium_IV	GOBP_OUTER_MITOCHONDRIAL_MEMBRANE_ORGANIZATION	0.07	0.86469
f__Ruminococcaceae.g__Clostridium_IV	GOBP_REGULATION_OF_CYTOPLASMIC_TRANSLATION	0.05	0.898353
f__Ruminococcaceae.g__Clostridium_IV	GOBP_EMBRYONIC_PLACENTA_MORPHOGENESIS	0.37	0.33174
f__Ruminococcaceae.g__Clostridium_IV	GOBP_POSITIVE_REGULATION_OF_SMOOTH_MUSCLE_CELL_DIFFERENTIATION	-0.03	0.932157
f__Ruminococcaceae.g__Clostridium_IV	GOBP_REGULATION_OF_TRANSCRIPTION_INVOLVED_IN_G1_S_TRANSITION_OF_MITOTIC_CELL_CYCLE	0.43	0.243952
f__Ruminococcaceae.g__Clostridium_IV	GOBP_NEGATIVE_REGULATION_OF_RESPONSE_TO_OXIDATIVE_STRESS	0.17	0.668231
f__Ruminococcaceae.g__Clostridium_IV	GOBP_RESPONSE_TO_PLATELET_DERIVED_GROWTH_FACTOR	0.42	0.264586
f__Ruminococcaceae.g__Clostridium_IV	GOBP_BLEB_ASSEMBLY	0.43	0.243952
f__Ruminococcaceae.g__Clostridium_IV	GOBP_NEGATIVE_REGULATION_OF_RESPONSE_TO_REACTIVE_OXYGEN_SPECIES	0.57	0.111633
f__Ruminococcaceae.g__Clostridium_IV	GOBP_BASE_CONVERSION_OR_SUBSTITUTION_EDITING	0.02	0.966055
f__Ruminococcaceae.g__Clostridium_IV	GOBP_REGULATION_OF_CELL_GROWTH_INVOLVED_IN_CARDIAC_MUSCLE_CELL_DEVELOPMENT	0.35	0.35582
f__Ruminococcaceae.g__Clostridium_IV	GOBP_REGULATION_OF_COMPLEMENT_DEPENDENT_CYTOTOXICITY	0.3	0.432845
f__Ruminococcaceae.g__Clostridium_IV	GOBP_REGULATION_OF_AMINO_ACID_TRANSPORT	-0.35	0.35582
f__Ruminococcaceae.g__Clostridium_IV	GOBP_CARDIAC_MUSCLE_CELL_FATE_COMMITMENT	-0.03	0.932157
f__Ruminococcaceae.g__Clostridium_IV	GOBP_REGULATION_OF_ERAD_PATHWAY	0.22	0.575515
f__Clostridiales_Incertae_Sedis_XIII.g__Mogibacterium	GOBP_NEGATIVE_REGULATION_OF_CYCLIN_DEPENDENT_PROTEIN_SERINE_THREONINE_KINASE_ACTIVITY	-0.05	0.896623
f__Clostridiales_Incertae_Sedis_XIII.g__Mogibacterium	GOBP_REPRODUCTIVE_BEHAVIOR	-0.07	0.862394
f__Clostridiales_Incertae_Sedis_XIII.g__Mogibacterium	GOBP_MATING_BEHAVIOR	-0.25	0.509102
f__Clostridiales_Incertae_Sedis_XIII.g__Mogibacterium	GOBP_INOSITOL_METABOLIC_PROCESS	-0.19	0.630967
f__Clostridiales_Incertae_Sedis_XIII.g__Mogibacterium	GOBP_COPULATION	0.03	0.930999
f__Clostridiales_Incertae_Sedis_XIII.g__Mogibacterium	GOBP_NUCLEAR_BODY_ORGANIZATION	-0.53	0.14624
f__Clostridiales_Incertae_Sedis_XIII.g__Mogibacterium	GOBP_POSITIVE_REGULATION_OF_VASCULAR_PERMEABILITY	0.08	0.828363
f__Clostridiales_Incertae_Sedis_XIII.g__Mogibacterium	GOBP_POSITIVE_REGULATION_OF_SMOOTH_MUSCLE_CELL_APOPTOTIC_PROCESS	-0.34	0.372112
f__Clostridiales_Incertae_Sedis_XIII.g__Mogibacterium	GOBP_NEUROTROPHIN_TRK_RECEPTOR_SIGNALING_PATHWAY	-0.73	0.0258836
f__Clostridiales_Incertae_Sedis_XIII.g__Mogibacterium	GOBP_REGULATION_OF_MAMMARY_GLAND_EPITHELIAL_CELL_PROLIFERATION	-0.15	0.695164
f__Clostridiales_Incertae_Sedis_XIII.g__Mogibacterium	GOBP_MUSCLE_ATROPHY	-0.46	0.215412
f__Clostridiales_Incertae_Sedis_XIII.g__Mogibacterium	GOBP_NOREPINEPHRINE_SECRETION	-0.56	0.117338
f__Clostridiales_Incertae_Sedis_XIII.g__Mogibacterium	GOBP_INSEMINATION	0.02	0.965475
f__Clostridiales_Incertae_Sedis_XIII.g__Mogibacterium	GOBP_REGULATION_OF_CYCLIN_DEPENDENT_PROTEIN_KINASE_ACTIVITY	0.02	0.965475
f__Clostridiales_Incertae_Sedis_XIII.g__Mogibacterium	GOBP_G1_TO_G0_TRANSITION	-0.46	0.215412
f__Clostridiales_Incertae_Sedis_XIII.g__Mogibacterium	GOBP_NEGATIVE_REGULATION_OF_RECEPTOR_BINDING	-0.22	0.568838
f__Clostridiales_Incertae_Sedis_XIII.g__Mogibacterium	GOBP_UREA_TRANSPORT	-0.24	0.538651
f__Clostridiales_Incertae_Sedis_XIII.g__Mogibacterium	GOBP_PYRIMIDINE_NUCLEOSIDE_TRIPHOSPHATE_BIOSYNTHETIC_PROCESS	-0.22	0.568838
f__Clostridiales_Incertae_Sedis_XIII.g__Mogibacterium	GOBP_UTERINE_SMOOTH_MUSCLE_CONTRACTION	-0.64	0.0611379
f__Clostridiales_Incertae_Sedis_XIII.g__Mogibacterium	GOBP_NEGATIVE_REGULATION_OF_MIRNA_METABOLIC_PROCESS	-0.2	0.599623
f__Clostridiales_Incertae_Sedis_XIII.g__Mogibacterium	GOBP_NEGATIVE_REGULATION_OF_CIRCADIAN_RHYTHM	0.22	0.568838
f__Clostridiales_Incertae_Sedis_XIII.g__Mogibacterium	GOBP_REGULATION_OF_POSTSYNAPTIC_DENSITY_ASSEMBLY	-0.42	0.255659
f__Clostridiales_Incertae_Sedis_XIII.g__Mogibacterium	GOBP_NEGATIVE_REGULATION_OF_HISTONE_METHYLATION	-0.39	0.299589
f__Clostridiales_Incertae_Sedis_XIII.g__Mogibacterium	GOBP_HISTONE_H3_DEACETYLATION	0.41	0.27717
f__Clostridiales_Incertae_Sedis_XIII.g__Mogibacterium	GOBP_TYPE_B_PANCREATIC_CELL_DIFFERENTIATION	-0.56	0.117338
f__Clostridiales_Incertae_Sedis_XIII.g__Mogibacterium	GOBP_SPLEEN_DEVELOPMENT	-0.32	0.39797
f__Clostridiales_Incertae_Sedis_XIII.g__Mogibacterium	GOBP_HISTONE_H3_K9_ACETYLATION	-0.54	0.131319
f__Catabacteriaceae.g__Catabacter	GOBP_NEGATIVE_REGULATION_OF_CYCLIN_DEPENDENT_PROTEIN_SERINE_THREONINE_KINASE_ACTIVITY	0.16	0.672697
f__Catabacteriaceae.g__Catabacter	GOBP_REPRODUCTIVE_BEHAVIOR	-0.26	0.506811
f__Catabacteriaceae.g__Catabacter	GOBP_MATING_BEHAVIOR	-0.58	0.098536
f__Catabacteriaceae.g__Catabacter	GOBP_INOSITOL_METABOLIC_PROCESS	-0.44	0.238122
f__Catabacteriaceae.g__Catabacter	GOBP_COPULATION	-0.4	0.283918
f__Catabacteriaceae.g__Catabacter	GOBP_NUCLEAR_BODY_ORGANIZATION	0.33	0.387877
f__Catabacteriaceae.g__Catabacter	GOBP_POSITIVE_REGULATION_OF_VASCULAR_PERMEABILITY	-0.46	0.216838
f__Catabacteriaceae.g__Catabacter	GOBP_POSITIVE_REGULATION_OF_SMOOTH_MUSCLE_CELL_APOPTOTIC_PROCESS	-0.07	0.851885
f__Catabacteriaceae.g__Catabacter	GOBP_NEUROTROPHIN_TRK_RECEPTOR_SIGNALING_PATHWAY	-0.55	0.12687
f__Catabacteriaceae.g__Catabacter	GOBP_REGULATION_OF_MAMMARY_GLAND_EPITHELIAL_CELL_PROLIFERATION	-0.4	0.283918
f__Catabacteriaceae.g__Catabacter	GOBP_MUSCLE_ATROPHY	0.53	0.142665
f__Catabacteriaceae.g__Catabacter	GOBP_NOREPINEPHRINE_SECRETION	-0.13	0.743162
f__Catabacteriaceae.g__Catabacter	GOBP_INSEMINATION	0.42	0.260488
f__Catabacteriaceae.g__Catabacter	GOBP_REGULATION_OF_CYCLIN_DEPENDENT_PROTEIN_KINASE_ACTIVITY	0.07	0.851885
f__Catabacteriaceae.g__Catabacter	GOBP_G1_TO_G0_TRANSITION	-0.47	0.196644
f__Catabacteriaceae.g__Catabacter	GOBP_NEGATIVE_REGULATION_OF_RECEPTOR_BINDING	-0.4	0.283918
f__Catabacteriaceae.g__Catabacter	GOBP_UREA_TRANSPORT	0.29	0.44561
f__Catabacteriaceae.g__Catabacter	GOBP_PYRIMIDINE_NUCLEOSIDE_TRIPHOSPHATE_BIOSYNTHETIC_PROCESS	0.35	0.360402
f__Catabacteriaceae.g__Catabacter	GOBP_UTERINE_SMOOTH_MUSCLE_CONTRACTION	-0.46	0.216838
f__Catabacteriaceae.g__Catabacter	GOBP_NEGATIVE_REGULATION_OF_MIRNA_METABOLIC_PROCESS	0.11	0.779057
f__Catabacteriaceae.g__Catabacter	GOBP_NEGATIVE_REGULATION_OF_CIRCADIAN_RHYTHM	0.47	0.196644
f__Catabacteriaceae.g__Catabacter	GOBP_REGULATION_OF_POSTSYNAPTIC_DENSITY_ASSEMBLY	-0.31	0.416291
f__Catabacteriaceae.g__Catabacter	GOBP_NEGATIVE_REGULATION_OF_HISTONE_METHYLATION	0.02	0.962817
f__Catabacteriaceae.g__Catabacter	GOBP_HISTONE_H3_DEACETYLATION	0.37	0.333899
f__Catabacteriaceae.g__Catabacter	GOBP_TYPE_B_PANCREATIC_CELL_DIFFERENTIATION	-0.4	0.283918
f__Catabacteriaceae.g__Catabacter	GOBP_SPLEEN_DEVELOPMENT	-0.47	0.196644
f__Catabacteriaceae.g__Catabacter	GOBP_HISTONE_H3_K9_ACETYLATION	0.37	0.333899
o__Clostridiales.f__Catabacteriaceae	GOBP_NEGATIVE_REGULATION_OF_CYCLIN_DEPENDENT_PROTEIN_SERINE_THREONINE_KINASE_ACTIVITY	0.16	0.672697
o__Clostridiales.f__Catabacteriaceae	GOBP_REPRODUCTIVE_BEHAVIOR	-0.26	0.506811
o__Clostridiales.f__Catabacteriaceae	GOBP_MATING_BEHAVIOR	-0.58	0.098536
o__Clostridiales.f__Catabacteriaceae	GOBP_INOSITOL_METABOLIC_PROCESS	-0.44	0.238122
o__Clostridiales.f__Catabacteriaceae	GOBP_COPULATION	-0.4	0.283918
o__Clostridiales.f__Catabacteriaceae	GOBP_NUCLEAR_BODY_ORGANIZATION	0.33	0.387877
o__Clostridiales.f__Catabacteriaceae	GOBP_POSITIVE_REGULATION_OF_VASCULAR_PERMEABILITY	-0.46	0.216838
o__Clostridiales.f__Catabacteriaceae	GOBP_POSITIVE_REGULATION_OF_SMOOTH_MUSCLE_CELL_APOPTOTIC_PROCESS	-0.07	0.851885
o__Clostridiales.f__Catabacteriaceae	GOBP_NEUROTROPHIN_TRK_RECEPTOR_SIGNALING_PATHWAY	-0.55	0.12687
o__Clostridiales.f__Catabacteriaceae	GOBP_REGULATION_OF_MAMMARY_GLAND_EPITHELIAL_CELL_PROLIFERATION	-0.4	0.283918
o__Clostridiales.f__Catabacteriaceae	GOBP_MUSCLE_ATROPHY	0.53	0.142665
o__Clostridiales.f__Catabacteriaceae	GOBP_NOREPINEPHRINE_SECRETION	-0.13	0.743162
o__Clostridiales.f__Catabacteriaceae	GOBP_INSEMINATION	0.42	0.260488
o__Clostridiales.f__Catabacteriaceae	GOBP_REGULATION_OF_CYCLIN_DEPENDENT_PROTEIN_KINASE_ACTIVITY	0.07	0.851885
o__Clostridiales.f__Catabacteriaceae	GOBP_G1_TO_G0_TRANSITION	-0.47	0.196644
o__Clostridiales.f__Catabacteriaceae	GOBP_NEGATIVE_REGULATION_OF_RECEPTOR_BINDING	-0.4	0.283918
o__Clostridiales.f__Catabacteriaceae	GOBP_UREA_TRANSPORT	0.29	0.44561
o__Clostridiales.f__Catabacteriaceae	GOBP_PYRIMIDINE_NUCLEOSIDE_TRIPHOSPHATE_BIOSYNTHETIC_PROCESS	0.35	0.360402
o__Clostridiales.f__Catabacteriaceae	GOBP_UTERINE_SMOOTH_MUSCLE_CONTRACTION	-0.46	0.216838
o__Clostridiales.f__Catabacteriaceae	GOBP_NEGATIVE_REGULATION_OF_MIRNA_METABOLIC_PROCESS	0.11	0.779057
o__Clostridiales.f__Catabacteriaceae	GOBP_NEGATIVE_REGULATION_OF_CIRCADIAN_RHYTHM	0.47	0.196644
o__Clostridiales.f__Catabacteriaceae	GOBP_REGULATION_OF_POSTSYNAPTIC_DENSITY_ASSEMBLY	-0.31	0.416291
o__Clostridiales.f__Catabacteriaceae	GOBP_NEGATIVE_REGULATION_OF_HISTONE_METHYLATION	0.02	0.962817
o__Clostridiales.f__Catabacteriaceae	GOBP_HISTONE_H3_DEACETYLATION	0.37	0.333899
o__Clostridiales.f__Catabacteriaceae	GOBP_TYPE_B_PANCREATIC_CELL_DIFFERENTIATION	-0.4	0.283918
o__Clostridiales.f__Catabacteriaceae	GOBP_SPLEEN_DEVELOPMENT	-0.47	0.196644
o__Clostridiales.f__Catabacteriaceae	GOBP_HISTONE_H3_K9_ACETYLATION	0.37	0.333899
g__Parabacteroides.s__Parabacteroides_goldsteinii	GOBP_NEGATIVE_REGULATION_OF_CYCLIN_DEPENDENT_PROTEIN_SERINE_THREONINE_KINASE_ACTIVITY	-0.28	0.470145
g__Parabacteroides.s__Parabacteroides_goldsteinii	GOBP_REPRODUCTIVE_BEHAVIOR	-0.19	0.627873
g__Parabacteroides.s__Parabacteroides_goldsteinii	GOBP_MATING_BEHAVIOR	-0.35	0.360904
g__Parabacteroides.s__Parabacteroides_goldsteinii	GOBP_INOSITOL_METABOLIC_PROCESS	-0.13	0.741369
g__Parabacteroides.s__Parabacteroides_goldsteinii	GOBP_COPULATION	-0.05	0.89935
g__Parabacteroides.s__Parabacteroides_goldsteinii	GOBP_NUCLEAR_BODY_ORGANIZATION	0.25	0.520767
g__Parabacteroides.s__Parabacteroides_goldsteinii	GOBP_POSITIVE_REGULATION_OF_VASCULAR_PERMEABILITY	0.03	0.939531
g__Parabacteroides.s__Parabacteroides_goldsteinii	GOBP_POSITIVE_REGULATION_OF_SMOOTH_MUSCLE_CELL_APOPTOTIC_PROCESS	-0.07	0.859366
g__Parabacteroides.s__Parabacteroides_goldsteinii	GOBP_NEUROTROPHIN_TRK_RECEPTOR_SIGNALING_PATHWAY	-0.44	0.241137
g__Parabacteroides.s__Parabacteroides_goldsteinii	GOBP_REGULATION_OF_MAMMARY_GLAND_EPITHELIAL_CELL_PROLIFERATION	-0.15	0.70294
g__Parabacteroides.s__Parabacteroides_goldsteinii	GOBP_MUSCLE_ATROPHY	-0.04	0.919421
g__Parabacteroides.s__Parabacteroides_goldsteinii	GOBP_NOREPINEPHRINE_SECRETION	-0.07	0.859366
g__Parabacteroides.s__Parabacteroides_goldsteinii	GOBP_INSEMINATION	0.17	0.665085
g__Parabacteroides.s__Parabacteroides_goldsteinii	GOBP_REGULATION_OF_CYCLIN_DEPENDENT_PROTEIN_KINASE_ACTIVITY	-0.21	0.591373
g__Parabacteroides.s__Parabacteroides_goldsteinii	GOBP_G1_TO_G0_TRANSITION	-0.44	0.241137
g__Parabacteroides.s__Parabacteroides_goldsteinii	GOBP_NEGATIVE_REGULATION_OF_RECEPTOR_BINDING	-0.28	0.470145
g__Parabacteroides.s__Parabacteroides_goldsteinii	GOBP_UREA_TRANSPORT	-0.21	0.591373
g__Parabacteroides.s__Parabacteroides_goldsteinii	GOBP_PYRIMIDINE_NUCLEOSIDE_TRIPHOSPHATE_BIOSYNTHETIC_PROCESS	-0.4	0.291321
g__Parabacteroides.s__Parabacteroides_goldsteinii	GOBP_UTERINE_SMOOTH_MUSCLE_CONTRACTION	-0.43	0.253214
g__Parabacteroides.s__Parabacteroides_goldsteinii	GOBP_NEGATIVE_REGULATION_OF_MIRNA_METABOLIC_PROCESS	-0.34	0.375695
g__Parabacteroides.s__Parabacteroides_goldsteinii	GOBP_NEGATIVE_REGULATION_OF_CIRCADIAN_RHYTHM	0.49	0.185549
g__Parabacteroides.s__Parabacteroides_goldsteinii	GOBP_REGULATION_OF_POSTSYNAPTIC_DENSITY_ASSEMBLY	0.08	0.839472
g__Parabacteroides.s__Parabacteroides_goldsteinii	GOBP_NEGATIVE_REGULATION_OF_HISTONE_METHYLATION	-0.43	0.253214
g__Parabacteroides.s__Parabacteroides_goldsteinii	GOBP_HISTONE_H3_DEACETYLATION	0.35	0.360904
g__Parabacteroides.s__Parabacteroides_goldsteinii	GOBP_TYPE_B_PANCREATIC_CELL_DIFFERENTIATION	-0.33	0.390767
g__Parabacteroides.s__Parabacteroides_goldsteinii	GOBP_SPLEEN_DEVELOPMENT	-0.17	0.665085
g__Parabacteroides.s__Parabacteroides_goldsteinii	GOBP_HISTONE_H3_K9_ACETYLATION	-0.05	0.89935
g__Catabacter.s__uncultured_rumen_bacterium	GOBP_NEGATIVE_REGULATION_OF_CYCLIN_DEPENDENT_PROTEIN_SERINE_THREONINE_KINASE_ACTIVITY	0.07	0.861067
g__Catabacter.s__uncultured_rumen_bacterium	GOBP_REPRODUCTIVE_BEHAVIOR	-0.37	0.333899
g__Catabacter.s__uncultured_rumen_bacterium	GOBP_MATING_BEHAVIOR	-0.64	0.0639241
g__Catabacter.s__uncultured_rumen_bacterium	GOBP_INOSITOL_METABOLIC_PROCESS	-0.64	0.0639241
g__Catabacter.s__uncultured_rumen_bacterium	GOBP_COPULATION	-0.27	0.475797
g__Catabacter.s__uncultured_rumen_bacterium	GOBP_NUCLEAR_BODY_ORGANIZATION	0.23	0.554788
g__Catabacter.s__uncultured_rumen_bacterium	GOBP_POSITIVE_REGULATION_OF_VASCULAR_PERMEABILITY	-0.43	0.243613
g__Catabacter.s__uncultured_rumen_bacterium	GOBP_POSITIVE_REGULATION_OF_SMOOTH_MUSCLE_CELL_APOPTOTIC_PROCESS	-0.18	0.63824
g__Catabacter.s__uncultured_rumen_bacterium	GOBP_NEUROTROPHIN_TRK_RECEPTOR_SIGNALING_PATHWAY	-0.73	0.0254636
g__Catabacter.s__uncultured_rumen_bacterium	GOBP_REGULATION_OF_MAMMARY_GLAND_EPITHELIAL_CELL_PROLIFERATION	-0.55	0.12687
g__Catabacter.s__uncultured_rumen_bacterium	GOBP_MUSCLE_ATROPHY	0.11	0.770047
g__Catabacter.s__uncultured_rumen_bacterium	GOBP_NOREPINEPHRINE_SECRETION	-0.25	0.514689
g__Catabacter.s__uncultured_rumen_bacterium	GOBP_INSEMINATION	0.52	0.146784
g__Catabacter.s__uncultured_rumen_bacterium	GOBP_REGULATION_OF_CYCLIN_DEPENDENT_PROTEIN_KINASE_ACTIVITY	-0.27	0.475797
g__Catabacter.s__uncultured_rumen_bacterium	GOBP_G1_TO_G0_TRANSITION	-0.73	0.0254636
g__Catabacter.s__uncultured_rumen_bacterium	GOBP_NEGATIVE_REGULATION_OF_RECEPTOR_BINDING	-0.59	0.0921203
g__Catabacter.s__uncultured_rumen_bacterium	GOBP_UREA_TRANSPORT	-0.27	0.475797
g__Catabacter.s__uncultured_rumen_bacterium	GOBP_PYRIMIDINE_NUCLEOSIDE_TRIPHOSPHATE_BIOSYNTHETIC_PROCESS	-0.11	0.770047
g__Catabacter.s__uncultured_rumen_bacterium	GOBP_UTERINE_SMOOTH_MUSCLE_CONTRACTION	-0.48	0.191767
g__Catabacter.s__uncultured_rumen_bacterium	GOBP_NEGATIVE_REGULATION_OF_MIRNA_METABOLIC_PROCESS	-0.18	0.63824
g__Catabacter.s__uncultured_rumen_bacterium	GOBP_NEGATIVE_REGULATION_OF_CIRCADIAN_RHYTHM	0.27	0.475797
g__Catabacter.s__uncultured_rumen_bacterium	GOBP_REGULATION_OF_POSTSYNAPTIC_DENSITY_ASSEMBLY	-0.3	0.438198
g__Catabacter.s__uncultured_rumen_bacterium	GOBP_NEGATIVE_REGULATION_OF_HISTONE_METHYLATION	-0.34	0.367181
g__Catabacter.s__uncultured_rumen_bacterium	GOBP_HISTONE_H3_DEACETYLATION	0.05	0.907177
g__Catabacter.s__uncultured_rumen_bacterium	GOBP_TYPE_B_PANCREATIC_CELL_DIFFERENTIATION	-0.73	0.0254636
g__Catabacter.s__uncultured_rumen_bacterium	GOBP_SPLEEN_DEVELOPMENT	-0.59	0.0921203
g__Catabacter.s__uncultured_rumen_bacterium	GOBP_HISTONE_H3_K9_ACETYLATION	-0.14	0.725369
g__Eisenbergiella.s__uncultured_organism	GOBP_NEGATIVE_REGULATION_OF_CYCLIN_DEPENDENT_PROTEIN_SERINE_THREONINE_KINASE_ACTIVITY	-0.61	0.0786499
g__Eisenbergiella.s__uncultured_organism	GOBP_REPRODUCTIVE_BEHAVIOR	-0.43	0.253214
g__Eisenbergiella.s__uncultured_organism	GOBP_MATING_BEHAVIOR	-0.12	0.760776
g__Eisenbergiella.s__uncultured_organism	GOBP_INOSITOL_METABOLIC_PROCESS	0.42	0.265605
g__Eisenbergiella.s__uncultured_organism	GOBP_COPULATION	-0.32	0.406115
g__Eisenbergiella.s__uncultured_organism	GOBP_NUCLEAR_BODY_ORGANIZATION	-0.2	0.60953
g__Eisenbergiella.s__uncultured_organism	GOBP_POSITIVE_REGULATION_OF_VASCULAR_PERMEABILITY	-0.23	0.55565
g__Eisenbergiella.s__uncultured_organism	GOBP_POSITIVE_REGULATION_OF_SMOOTH_MUSCLE_CELL_APOPTOTIC_PROCESS	0.35	0.360904
g__Eisenbergiella.s__uncultured_organism	GOBP_NEUROTROPHIN_TRK_RECEPTOR_SIGNALING_PATHWAY	0.24	0.5381
g__Eisenbergiella.s__uncultured_organism	GOBP_REGULATION_OF_MAMMARY_GLAND_EPITHELIAL_CELL_PROLIFERATION	-0.29	0.453753
g__Eisenbergiella.s__uncultured_organism	GOBP_MUSCLE_ATROPHY	0.34	0.375695
g__Eisenbergiella.s__uncultured_organism	GOBP_NOREPINEPHRINE_SECRETION	-0.15	0.70294
g__Eisenbergiella.s__uncultured_organism	GOBP_INSEMINATION	-0.35	0.360904
g__Eisenbergiella.s__uncultured_organism	GOBP_REGULATION_OF_CYCLIN_DEPENDENT_PROTEIN_KINASE_ACTIVITY	0.02	0.959671
g__Eisenbergiella.s__uncultured_organism	GOBP_G1_TO_G0_TRANSITION	-0.02	0.959671
g__Eisenbergiella.s__uncultured_organism	GOBP_NEGATIVE_REGULATION_OF_RECEPTOR_BINDING	-0.15	0.70294
g__Eisenbergiella.s__uncultured_organism	GOBP_UREA_TRANSPORT	0.23	0.55565
g__Eisenbergiella.s__uncultured_organism	GOBP_PYRIMIDINE_NUCLEOSIDE_TRIPHOSPHATE_BIOSYNTHETIC_PROCESS	-0.5	0.1754
g__Eisenbergiella.s__uncultured_organism	GOBP_UTERINE_SMOOTH_MUSCLE_CONTRACTION	-0.03	0.939531
g__Eisenbergiella.s__uncultured_organism	GOBP_NEGATIVE_REGULATION_OF_MIRNA_METABOLIC_PROCESS	-0.34	0.375695
g__Eisenbergiella.s__uncultured_organism	GOBP_NEGATIVE_REGULATION_OF_CIRCADIAN_RHYTHM	-0.11	0.780299
g__Eisenbergiella.s__uncultured_organism	GOBP_REGULATION_OF_POSTSYNAPTIC_DENSITY_ASSEMBLY	0.17	0.665085
g__Eisenbergiella.s__uncultured_organism	GOBP_NEGATIVE_REGULATION_OF_HISTONE_METHYLATION	-0.22	0.57341
g__Eisenbergiella.s__uncultured_organism	GOBP_HISTONE_H3_DEACETYLATION	-0.15	0.70294
g__Eisenbergiella.s__uncultured_organism	GOBP_TYPE_B_PANCREATIC_CELL_DIFFERENTIATION	0.14	0.722087
g__Eisenbergiella.s__uncultured_organism	GOBP_SPLEEN_DEVELOPMENT	-0.13	0.741369
g__Eisenbergiella.s__uncultured_organism	GOBP_HISTONE_H3_K9_ACETYLATION	0.1	0.79993
f__Comamonadaceae.g__Comamonas	GOBP_NEGATIVE_REGULATION_OF_CYCLIN_DEPENDENT_PROTEIN_SERINE_THREONINE_KINASE_ACTIVITY	0.59	0.0921203
f__Comamonadaceae.g__Comamonas	GOBP_REPRODUCTIVE_BEHAVIOR	0.59	0.0921203
f__Comamonadaceae.g__Comamonas	GOBP_MATING_BEHAVIOR	0.71	0.0330131
f__Comamonadaceae.g__Comamonas	GOBP_INOSITOL_METABOLIC_PROCESS	0.37	0.333899
f__Comamonadaceae.g__Comamonas	GOBP_COPULATION	0.71	0.0330131
f__Comamonadaceae.g__Comamonas	GOBP_NUCLEAR_BODY_ORGANIZATION	-0.09	0.815318
f__Comamonadaceae.g__Comamonas	GOBP_POSITIVE_REGULATION_OF_VASCULAR_PERMEABILITY	0.59	0.0921203
f__Comamonadaceae.g__Comamonas	GOBP_POSITIVE_REGULATION_OF_SMOOTH_MUSCLE_CELL_APOPTOTIC_PROCESS	0.02	0.953528
f__Comamonadaceae.g__Comamonas	GOBP_NEUROTROPHIN_TRK_RECEPTOR_SIGNALING_PATHWAY	0.14	0.725369
f__Comamonadaceae.g__Comamonas	GOBP_REGULATION_OF_MAMMARY_GLAND_EPITHELIAL_CELL_PROLIFERATION	0.48	0.191767
f__Comamonadaceae.g__Comamonas	GOBP_MUSCLE_ATROPHY	0.14	0.725369
f__Comamonadaceae.g__Comamonas	GOBP_NOREPINEPHRINE_SECRETION	0.25	0.514689
f__Comamonadaceae.g__Comamonas	GOBP_INSEMINATION	0.25	0.514689
f__Comamonadaceae.g__Comamonas	GOBP_REGULATION_OF_CYCLIN_DEPENDENT_PROTEIN_KINASE_ACTIVITY	0.71	0.0330131
f__Comamonadaceae.g__Comamonas	GOBP_G1_TO_G0_TRANSITION	0.59	0.0921203
f__Comamonadaceae.g__Comamonas	GOBP_NEGATIVE_REGULATION_OF_RECEPTOR_BINDING	0.71	0.0330131
f__Comamonadaceae.g__Comamonas	GOBP_UREA_TRANSPORT	0.02	0.953528
f__Comamonadaceae.g__Comamonas	GOBP_PYRIMIDINE_NUCLEOSIDE_TRIPHOSPHATE_BIOSYNTHETIC_PROCESS	0.48	0.191767
f__Comamonadaceae.g__Comamonas	GOBP_UTERINE_SMOOTH_MUSCLE_CONTRACTION	0.59	0.0921203
f__Comamonadaceae.g__Comamonas	GOBP_NEGATIVE_REGULATION_OF_MIRNA_METABOLIC_PROCESS	0.14	0.725369
f__Comamonadaceae.g__Comamonas	GOBP_NEGATIVE_REGULATION_OF_CIRCADIAN_RHYTHM	0.48	0.191767
f__Comamonadaceae.g__Comamonas	GOBP_REGULATION_OF_POSTSYNAPTIC_DENSITY_ASSEMBLY	-0.09	0.815318
f__Comamonadaceae.g__Comamonas	GOBP_NEGATIVE_REGULATION_OF_HISTONE_METHYLATION	0.59	0.0921203
f__Comamonadaceae.g__Comamonas	GOBP_HISTONE_H3_DEACETYLATION	0.48	0.191767
f__Comamonadaceae.g__Comamonas	GOBP_TYPE_B_PANCREATIC_CELL_DIFFERENTIATION	0.37	0.333899
f__Comamonadaceae.g__Comamonas	GOBP_SPLEEN_DEVELOPMENT	0.37	0.333899
f__Comamonadaceae.g__Comamonas	GOBP_HISTONE_H3_K9_ACETYLATION	-0.09	0.815318
f__Neisseriaceae.g__Eikenella	GOBP_NEGATIVE_REGULATION_OF_CYCLIN_DEPENDENT_PROTEIN_SERINE_THREONINE_KINASE_ACTIVITY	0.49	0.185549
f__Neisseriaceae.g__Eikenella	GOBP_REPRODUCTIVE_BEHAVIOR	-0.35	0.360904
f__Neisseriaceae.g__Eikenella	GOBP_MATING_BEHAVIOR	-0.24	0.5381
f__Neisseriaceae.g__Eikenella	GOBP_INOSITOL_METABOLIC_PROCESS	-0.43	0.253214
f__Neisseriaceae.g__Eikenella	GOBP_COPULATION	0.05	0.89935
f__Neisseriaceae.g__Eikenella	GOBP_NUCLEAR_BODY_ORGANIZATION	-0.33	0.390767
f__Neisseriaceae.g__Eikenella	GOBP_POSITIVE_REGULATION_OF_VASCULAR_PERMEABILITY	-0.33	0.390767
f__Neisseriaceae.g__Eikenella	GOBP_POSITIVE_REGULATION_OF_SMOOTH_MUSCLE_CELL_APOPTOTIC_PROCESS	-0.4	0.291321
f__Neisseriaceae.g__Eikenella	GOBP_NEUROTROPHIN_TRK_RECEPTOR_SIGNALING_PATHWAY	-0.64	0.0614394
f__Neisseriaceae.g__Eikenella	GOBP_REGULATION_OF_MAMMARY_GLAND_EPITHELIAL_CELL_PROLIFERATION	-0.39	0.304641
f__Neisseriaceae.g__Eikenella	GOBP_MUSCLE_ATROPHY	0.08	0.839472
f__Neisseriaceae.g__Eikenella	GOBP_NOREPINEPHRINE_SECRETION	-0.02	0.959671
f__Neisseriaceae.g__Eikenella	GOBP_INSEMINATION	-0.12	0.760776
f__Neisseriaceae.g__Eikenella	GOBP_REGULATION_OF_CYCLIN_DEPENDENT_PROTEIN_KINASE_ACTIVITY	-0.03	0.939531
f__Neisseriaceae.g__Eikenella	GOBP_G1_TO_G0_TRANSITION	-0.14	0.722087
f__Neisseriaceae.g__Eikenella	GOBP_NEGATIVE_REGULATION_OF_RECEPTOR_BINDING	0.15	0.70294
f__Neisseriaceae.g__Eikenella	GOBP_UREA_TRANSPORT	-0.48	0.196023
f__Neisseriaceae.g__Eikenella	GOBP_PYRIMIDINE_NUCLEOSIDE_TRIPHOSPHATE_BIOSYNTHETIC_PROCESS	0.23	0.55565
f__Neisseriaceae.g__Eikenella	GOBP_UTERINE_SMOOTH_MUSCLE_CONTRACTION	-0.01	0.979831
f__Neisseriaceae.g__Eikenella	GOBP_NEGATIVE_REGULATION_OF_MIRNA_METABOLIC_PROCESS	-0.64	0.0614394
f__Neisseriaceae.g__Eikenella	GOBP_NEGATIVE_REGULATION_OF_CIRCADIAN_RHYTHM	0.04	0.919421
f__Neisseriaceae.g__Eikenella	GOBP_REGULATION_OF_POSTSYNAPTIC_DENSITY_ASSEMBLY	-0.73	0.0247393
f__Neisseriaceae.g__Eikenella	GOBP_NEGATIVE_REGULATION_OF_HISTONE_METHYLATION	0.02	0.959671
f__Neisseriaceae.g__Eikenella	GOBP_HISTONE_H3_DEACETYLATION	-0.07	0.859366
f__Neisseriaceae.g__Eikenella	GOBP_TYPE_B_PANCREATIC_CELL_DIFFERENTIATION	-0.29	0.453753
f__Neisseriaceae.g__Eikenella	GOBP_SPLEEN_DEVELOPMENT	-0.25	0.520767
f__Neisseriaceae.g__Eikenella	GOBP_HISTONE_H3_K9_ACETYLATION	-0.41	0.278308
g__Prevotella.s__Prevotella_timonensis	GOBP_NEGATIVE_REGULATION_OF_CYCLIN_DEPENDENT_PROTEIN_SERINE_THREONINE_KINASE_ACTIVITY	0.14	0.725369
g__Prevotella.s__Prevotella_timonensis	GOBP_REPRODUCTIVE_BEHAVIOR	-0.14	0.725369
g__Prevotella.s__Prevotella_timonensis	GOBP_MATING_BEHAVIOR	-0.14	0.725369
g__Prevotella.s__Prevotella_timonensis	GOBP_INOSITOL_METABOLIC_PROCESS	0.14	0.725369
g__Prevotella.s__Prevotella_timonensis	GOBP_COPULATION	0.14	0.725369
g__Prevotella.s__Prevotella_timonensis	GOBP_NUCLEAR_BODY_ORGANIZATION	-0.41	0.272071
g__Prevotella.s__Prevotella_timonensis	GOBP_POSITIVE_REGULATION_OF_VASCULAR_PERMEABILITY	0.14	0.725369
g__Prevotella.s__Prevotella_timonensis	GOBP_POSITIVE_REGULATION_OF_SMOOTH_MUSCLE_CELL_APOPTOTIC_PROCESS	0.27	0.475797
g__Prevotella.s__Prevotella_timonensis	GOBP_NEUROTROPHIN_TRK_RECEPTOR_SIGNALING_PATHWAY	0	1
g__Prevotella.s__Prevotella_timonensis	GOBP_REGULATION_OF_MAMMARY_GLAND_EPITHELIAL_CELL_PROLIFERATION	0	1
g__Prevotella.s__Prevotella_timonensis	GOBP_MUSCLE_ATROPHY	-0.55	0.12687
g__Prevotella.s__Prevotella_timonensis	GOBP_NOREPINEPHRINE_SECRETION	-0.27	0.475797
g__Prevotella.s__Prevotella_timonensis	GOBP_INSEMINATION	0	1
g__Prevotella.s__Prevotella_timonensis	GOBP_REGULATION_OF_CYCLIN_DEPENDENT_PROTEIN_KINASE_ACTIVITY	-0.41	0.272071
g__Prevotella.s__Prevotella_timonensis	GOBP_G1_TO_G0_TRANSITION	-0.27	0.475797
g__Prevotella.s__Prevotella_timonensis	GOBP_NEGATIVE_REGULATION_OF_RECEPTOR_BINDING	-0.14	0.725369
g__Prevotella.s__Prevotella_timonensis	GOBP_UREA_TRANSPORT	0	1
g__Prevotella.s__Prevotella_timonensis	GOBP_PYRIMIDINE_NUCLEOSIDE_TRIPHOSPHATE_BIOSYNTHETIC_PROCESS	-0.27	0.475797
g__Prevotella.s__Prevotella_timonensis	GOBP_UTERINE_SMOOTH_MUSCLE_CONTRACTION	-0.41	0.272071
g__Prevotella.s__Prevotella_timonensis	GOBP_NEGATIVE_REGULATION_OF_MIRNA_METABOLIC_PROCESS	0.14	0.725369
g__Prevotella.s__Prevotella_timonensis	GOBP_NEGATIVE_REGULATION_OF_CIRCADIAN_RHYTHM	-0.55	0.12687
g__Prevotella.s__Prevotella_timonensis	GOBP_REGULATION_OF_POSTSYNAPTIC_DENSITY_ASSEMBLY	0.27	0.475797
g__Prevotella.s__Prevotella_timonensis	GOBP_NEGATIVE_REGULATION_OF_HISTONE_METHYLATION	-0.55	0.12687
g__Prevotella.s__Prevotella_timonensis	GOBP_HISTONE_H3_DEACETYLATION	-0.14	0.725369
g__Prevotella.s__Prevotella_timonensis	GOBP_TYPE_B_PANCREATIC_CELL_DIFFERENTIATION	-0.27	0.475797
g__Prevotella.s__Prevotella_timonensis	GOBP_SPLEEN_DEVELOPMENT	0.14	0.725369
g__Prevotella.s__Prevotella_timonensis	GOBP_HISTONE_H3_K9_ACETYLATION	-0.41	0.272071
f__Lachnospiraceae.g__Syntrophococcus	GOBP_NEGATIVE_REGULATION_OF_CYCLIN_DEPENDENT_PROTEIN_SERINE_THREONINE_KINASE_ACTIVITY	-0.41	0.272071
f__Lachnospiraceae.g__Syntrophococcus	GOBP_REPRODUCTIVE_BEHAVIOR	0.14	0.725369
f__Lachnospiraceae.g__Syntrophococcus	GOBP_MATING_BEHAVIOR	-0.27	0.475797
f__Lachnospiraceae.g__Syntrophococcus	GOBP_INOSITOL_METABOLIC_PROCESS	-0.27	0.475797
f__Lachnospiraceae.g__Syntrophococcus	GOBP_COPULATION	-0.41	0.272071
f__Lachnospiraceae.g__Syntrophococcus	GOBP_NUCLEAR_BODY_ORGANIZATION	0	1
f__Lachnospiraceae.g__Syntrophococcus	GOBP_POSITIVE_REGULATION_OF_VASCULAR_PERMEABILITY	-0.14	0.725369
f__Lachnospiraceae.g__Syntrophococcus	GOBP_POSITIVE_REGULATION_OF_SMOOTH_MUSCLE_CELL_APOPTOTIC_PROCESS	-0.27	0.475797
f__Lachnospiraceae.g__Syntrophococcus	GOBP_NEUROTROPHIN_TRK_RECEPTOR_SIGNALING_PATHWAY	-0.41	0.272071
f__Lachnospiraceae.g__Syntrophococcus	GOBP_REGULATION_OF_MAMMARY_GLAND_EPITHELIAL_CELL_PROLIFERATION	-0.14	0.725369
f__Lachnospiraceae.g__Syntrophococcus	GOBP_MUSCLE_ATROPHY	0	1
f__Lachnospiraceae.g__Syntrophococcus	GOBP_NOREPINEPHRINE_SECRETION	-0.55	0.12687
f__Lachnospiraceae.g__Syntrophococcus	GOBP_INSEMINATION	0.27	0.475797
f__Lachnospiraceae.g__Syntrophococcus	GOBP_REGULATION_OF_CYCLIN_DEPENDENT_PROTEIN_KINASE_ACTIVITY	0.27	0.475797
f__Lachnospiraceae.g__Syntrophococcus	GOBP_G1_TO_G0_TRANSITION	-0.41	0.272071
f__Lachnospiraceae.g__Syntrophococcus	GOBP_NEGATIVE_REGULATION_OF_RECEPTOR_BINDING	-0.55	0.12687
f__Lachnospiraceae.g__Syntrophococcus	GOBP_UREA_TRANSPORT	0.27	0.475797
f__Lachnospiraceae.g__Syntrophococcus	GOBP_PYRIMIDINE_NUCLEOSIDE_TRIPHOSPHATE_BIOSYNTHETIC_PROCESS	0	1
f__Lachnospiraceae.g__Syntrophococcus	GOBP_UTERINE_SMOOTH_MUSCLE_CONTRACTION	-0.55	0.12687
f__Lachnospiraceae.g__Syntrophococcus	GOBP_NEGATIVE_REGULATION_OF_MIRNA_METABOLIC_PROCESS	0.41	0.272071
f__Lachnospiraceae.g__Syntrophococcus	GOBP_NEGATIVE_REGULATION_OF_CIRCADIAN_RHYTHM	0.41	0.272071
f__Lachnospiraceae.g__Syntrophococcus	GOBP_REGULATION_OF_POSTSYNAPTIC_DENSITY_ASSEMBLY	-0.27	0.475797
f__Lachnospiraceae.g__Syntrophococcus	GOBP_NEGATIVE_REGULATION_OF_HISTONE_METHYLATION	0	1
f__Lachnospiraceae.g__Syntrophococcus	GOBP_HISTONE_H3_DEACETYLATION	0.41	0.272071
f__Lachnospiraceae.g__Syntrophococcus	GOBP_TYPE_B_PANCREATIC_CELL_DIFFERENTIATION	-0.41	0.272071
f__Lachnospiraceae.g__Syntrophococcus	GOBP_SPLEEN_DEVELOPMENT	-0.55	0.12687
f__Lachnospiraceae.g__Syntrophococcus	GOBP_HISTONE_H3_K9_ACETYLATION	0.14	0.725369
g__Prevotella.s__Prevotella_disiens	GOBP_NEGATIVE_REGULATION_OF_CYCLIN_DEPENDENT_PROTEIN_SERINE_THREONINE_KINASE_ACTIVITY	0.41	0.272071
g__Prevotella.s__Prevotella_disiens	GOBP_REPRODUCTIVE_BEHAVIOR	-0.55	0.12687
g__Prevotella.s__Prevotella_disiens	GOBP_MATING_BEHAVIOR	-0.55	0.12687
g__Prevotella.s__Prevotella_disiens	GOBP_INOSITOL_METABOLIC_PROCESS	-0.55	0.12687
g__Prevotella.s__Prevotella_disiens	GOBP_COPULATION	0	1
g__Prevotella.s__Prevotella_disiens	GOBP_NUCLEAR_BODY_ORGANIZATION	0.27	0.475797
g__Prevotella.s__Prevotella_disiens	GOBP_POSITIVE_REGULATION_OF_VASCULAR_PERMEABILITY	-0.41	0.272071
g__Prevotella.s__Prevotella_disiens	GOBP_POSITIVE_REGULATION_OF_SMOOTH_MUSCLE_CELL_APOPTOTIC_PROCESS	0	1
g__Prevotella.s__Prevotella_disiens	GOBP_NEUROTROPHIN_TRK_RECEPTOR_SIGNALING_PATHWAY	-0.55	0.12687
g__Prevotella.s__Prevotella_disiens	GOBP_REGULATION_OF_MAMMARY_GLAND_EPITHELIAL_CELL_PROLIFERATION	-0.55	0.12687
g__Prevotella.s__Prevotella_disiens	GOBP_MUSCLE_ATROPHY	0.14	0.725369
g__Prevotella.s__Prevotella_disiens	GOBP_NOREPINEPHRINE_SECRETION	0.14	0.725369
g__Prevotella.s__Prevotella_disiens	GOBP_INSEMINATION	0.41	0.272071
g__Prevotella.s__Prevotella_disiens	GOBP_REGULATION_OF_CYCLIN_DEPENDENT_PROTEIN_KINASE_ACTIVITY	-0.55	0.12687
g__Prevotella.s__Prevotella_disiens	GOBP_G1_TO_G0_TRANSITION	-0.55	0.12687
g__Prevotella.s__Prevotella_disiens	GOBP_NEGATIVE_REGULATION_OF_RECEPTOR_BINDING	-0.27	0.475797
g__Prevotella.s__Prevotella_disiens	GOBP_UREA_TRANSPORT	-0.55	0.12687
g__Prevotella.s__Prevotella_disiens	GOBP_PYRIMIDINE_NUCLEOSIDE_TRIPHOSPHATE_BIOSYNTHETIC_PROCESS	-0.14	0.725369
g__Prevotella.s__Prevotella_disiens	GOBP_UTERINE_SMOOTH_MUSCLE_CONTRACTION	-0.14	0.725369
g__Prevotella.s__Prevotella_disiens	GOBP_NEGATIVE_REGULATION_OF_MIRNA_METABOLIC_PROCESS	-0.55	0.12687
g__Prevotella.s__Prevotella_disiens	GOBP_NEGATIVE_REGULATION_OF_CIRCADIAN_RHYTHM	0	1
g__Prevotella.s__Prevotella_disiens	GOBP_REGULATION_OF_POSTSYNAPTIC_DENSITY_ASSEMBLY	-0.14	0.725369
g__Prevotella.s__Prevotella_disiens	GOBP_NEGATIVE_REGULATION_OF_HISTONE_METHYLATION	-0.41	0.272071
g__Prevotella.s__Prevotella_disiens	GOBP_HISTONE_H3_DEACETYLATION	-0.27	0.475797
g__Prevotella.s__Prevotella_disiens	GOBP_TYPE_B_PANCREATIC_CELL_DIFFERENTIATION	-0.55	0.12687
g__Prevotella.s__Prevotella_disiens	GOBP_SPLEEN_DEVELOPMENT	-0.27	0.475797
g__Prevotella.s__Prevotella_disiens	GOBP_HISTONE_H3_K9_ACETYLATION	-0.27	0.475797
c__Betaproteobacteria.o__Neisseriales	GOBP_NEGATIVE_REGULATION_OF_CYCLIN_DEPENDENT_PROTEIN_SERINE_THREONINE_KINASE_ACTIVITY	0.42	0.260488
c__Betaproteobacteria.o__Neisseriales	GOBP_REPRODUCTIVE_BEHAVIOR	-0.09	0.815318
c__Betaproteobacteria.o__Neisseriales	GOBP_MATING_BEHAVIOR	-0.05	0.888697
c__Betaproteobacteria.o__Neisseriales	GOBP_INOSITOL_METABOLIC_PROCESS	-0.64	0.0639241
c__Betaproteobacteria.o__Neisseriales	GOBP_COPULATION	0.04	0.925695
c__Betaproteobacteria.o__Neisseriales	GOBP_NUCLEAR_BODY_ORGANIZATION	-0.09	0.815318
c__Betaproteobacteria.o__Neisseriales	GOBP_POSITIVE_REGULATION_OF_VASCULAR_PERMEABILITY	-0.27	0.475797
c__Betaproteobacteria.o__Neisseriales	GOBP_POSITIVE_REGULATION_OF_SMOOTH_MUSCLE_CELL_APOPTOTIC_PROCESS	-0.68	0.0458256
c__Betaproteobacteria.o__Neisseriales	GOBP_NEUROTROPHIN_TRK_RECEPTOR_SIGNALING_PATHWAY	-0.42	0.260488
c__Betaproteobacteria.o__Neisseriales	GOBP_REGULATION_OF_MAMMARY_GLAND_EPITHELIAL_CELL_PROLIFERATION	-0.15	0.707689
c__Betaproteobacteria.o__Neisseriales	GOBP_MUSCLE_ATROPHY	-0.18	0.63824
c__Betaproteobacteria.o__Neisseriales	GOBP_NOREPINEPHRINE_SECRETION	0.2	0.604372
c__Betaproteobacteria.o__Neisseriales	GOBP_INSEMINATION	-0.27	0.475797
c__Betaproteobacteria.o__Neisseriales	GOBP_REGULATION_OF_CYCLIN_DEPENDENT_PROTEIN_KINASE_ACTIVITY	-0.18	0.63824
c__Betaproteobacteria.o__Neisseriales	GOBP_G1_TO_G0_TRANSITION	0.07	0.851885
c__Betaproteobacteria.o__Neisseriales	GOBP_NEGATIVE_REGULATION_OF_RECEPTOR_BINDING	0.22	0.571145
c__Betaproteobacteria.o__Neisseriales	GOBP_UREA_TRANSPORT	-0.68	0.0458256
c__Betaproteobacteria.o__Neisseriales	GOBP_PYRIMIDINE_NUCLEOSIDE_TRIPHOSPHATE_BIOSYNTHETIC_PROCESS	0.33	0.387877
c__Betaproteobacteria.o__Neisseriales	GOBP_UTERINE_SMOOTH_MUSCLE_CONTRACTION	0.24	0.538609
c__Betaproteobacteria.o__Neisseriales	GOBP_NEGATIVE_REGULATION_OF_MIRNA_METABOLIC_PROCESS	-0.49	0.177549
c__Betaproteobacteria.o__Neisseriales	GOBP_NEGATIVE_REGULATION_OF_CIRCADIAN_RHYTHM	-0.16	0.672697
c__Betaproteobacteria.o__Neisseriales	GOBP_REGULATION_OF_POSTSYNAPTIC_DENSITY_ASSEMBLY	-0.69	0.038173
c__Betaproteobacteria.o__Neisseriales	GOBP_NEGATIVE_REGULATION_OF_HISTONE_METHYLATION	0.22	0.571145
c__Betaproteobacteria.o__Neisseriales	GOBP_HISTONE_H3_DEACETYLATION	-0.37	0.333899
c__Betaproteobacteria.o__Neisseriales	GOBP_TYPE_B_PANCREATIC_CELL_DIFFERENTIATION	-0.09	0.815318
c__Betaproteobacteria.o__Neisseriales	GOBP_SPLEEN_DEVELOPMENT	-0.09	0.815318
c__Betaproteobacteria.o__Neisseriales	GOBP_HISTONE_H3_K9_ACETYLATION	-0.31	0.416291
o__Neisseriales.f__Neisseriaceae	GOBP_NEGATIVE_REGULATION_OF_CYCLIN_DEPENDENT_PROTEIN_SERINE_THREONINE_KINASE_ACTIVITY	0.42	0.260488
o__Neisseriales.f__Neisseriaceae	GOBP_REPRODUCTIVE_BEHAVIOR	-0.09	0.815318
o__Neisseriales.f__Neisseriaceae	GOBP_MATING_BEHAVIOR	-0.05	0.888697
o__Neisseriales.f__Neisseriaceae	GOBP_INOSITOL_METABOLIC_PROCESS	-0.64	0.0639241
o__Neisseriales.f__Neisseriaceae	GOBP_COPULATION	0.04	0.925695
o__Neisseriales.f__Neisseriaceae	GOBP_NUCLEAR_BODY_ORGANIZATION	-0.09	0.815318
o__Neisseriales.f__Neisseriaceae	GOBP_POSITIVE_REGULATION_OF_VASCULAR_PERMEABILITY	-0.27	0.475797
o__Neisseriales.f__Neisseriaceae	GOBP_POSITIVE_REGULATION_OF_SMOOTH_MUSCLE_CELL_APOPTOTIC_PROCESS	-0.68	0.0458256
o__Neisseriales.f__Neisseriaceae	GOBP_NEUROTROPHIN_TRK_RECEPTOR_SIGNALING_PATHWAY	-0.42	0.260488
o__Neisseriales.f__Neisseriaceae	GOBP_REGULATION_OF_MAMMARY_GLAND_EPITHELIAL_CELL_PROLIFERATION	-0.15	0.707689
o__Neisseriales.f__Neisseriaceae	GOBP_MUSCLE_ATROPHY	-0.18	0.63824
o__Neisseriales.f__Neisseriaceae	GOBP_NOREPINEPHRINE_SECRETION	0.2	0.604372
o__Neisseriales.f__Neisseriaceae	GOBP_INSEMINATION	-0.27	0.475797
o__Neisseriales.f__Neisseriaceae	GOBP_REGULATION_OF_CYCLIN_DEPENDENT_PROTEIN_KINASE_ACTIVITY	-0.18	0.63824
o__Neisseriales.f__Neisseriaceae	GOBP_G1_TO_G0_TRANSITION	0.07	0.851885
o__Neisseriales.f__Neisseriaceae	GOBP_NEGATIVE_REGULATION_OF_RECEPTOR_BINDING	0.22	0.571145
o__Neisseriales.f__Neisseriaceae	GOBP_UREA_TRANSPORT	-0.68	0.0458256
o__Neisseriales.f__Neisseriaceae	GOBP_PYRIMIDINE_NUCLEOSIDE_TRIPHOSPHATE_BIOSYNTHETIC_PROCESS	0.33	0.387877
o__Neisseriales.f__Neisseriaceae	GOBP_UTERINE_SMOOTH_MUSCLE_CONTRACTION	0.24	0.538609
o__Neisseriales.f__Neisseriaceae	GOBP_NEGATIVE_REGULATION_OF_MIRNA_METABOLIC_PROCESS	-0.49	0.177549
o__Neisseriales.f__Neisseriaceae	GOBP_NEGATIVE_REGULATION_OF_CIRCADIAN_RHYTHM	-0.16	0.672697
o__Neisseriales.f__Neisseriaceae	GOBP_REGULATION_OF_POSTSYNAPTIC_DENSITY_ASSEMBLY	-0.69	0.038173
o__Neisseriales.f__Neisseriaceae	GOBP_NEGATIVE_REGULATION_OF_HISTONE_METHYLATION	0.22	0.571145
o__Neisseriales.f__Neisseriaceae	GOBP_HISTONE_H3_DEACETYLATION	-0.37	0.333899
o__Neisseriales.f__Neisseriaceae	GOBP_TYPE_B_PANCREATIC_CELL_DIFFERENTIATION	-0.09	0.815318
o__Neisseriales.f__Neisseriaceae	GOBP_SPLEEN_DEVELOPMENT	-0.09	0.815318
o__Neisseriales.f__Neisseriaceae	GOBP_HISTONE_H3_K9_ACETYLATION	-0.31	0.416291
g__Anaerostipes.s__Anaerostipes_caccae	GOBP_NEGATIVE_REGULATION_OF_CYCLIN_DEPENDENT_PROTEIN_SERINE_THREONINE_KINASE_ACTIVITY	-0.37	0.333899
g__Anaerostipes.s__Anaerostipes_caccae	GOBP_REPRODUCTIVE_BEHAVIOR	-0.52	0.146784
g__Anaerostipes.s__Anaerostipes_caccae	GOBP_MATING_BEHAVIOR	-0.34	0.367181
g__Anaerostipes.s__Anaerostipes_caccae	GOBP_INOSITOL_METABOLIC_PROCESS	0.07	0.861067
g__Anaerostipes.s__Anaerostipes_caccae	GOBP_COPULATION	-0.64	0.0639241
g__Anaerostipes.s__Anaerostipes_caccae	GOBP_NUCLEAR_BODY_ORGANIZATION	-0.3	0.438198
g__Anaerostipes.s__Anaerostipes_caccae	GOBP_POSITIVE_REGULATION_OF_VASCULAR_PERMEABILITY	-0.64	0.0639241
g__Anaerostipes.s__Anaerostipes_caccae	GOBP_POSITIVE_REGULATION_OF_SMOOTH_MUSCLE_CELL_APOPTOTIC_PROCESS	0.16	0.681397
g__Anaerostipes.s__Anaerostipes_caccae	GOBP_NEUROTROPHIN_TRK_RECEPTOR_SIGNALING_PATHWAY	0.07	0.861067
g__Anaerostipes.s__Anaerostipes_caccae	GOBP_REGULATION_OF_MAMMARY_GLAND_EPITHELIAL_CELL_PROLIFERATION	-0.5	0.168415
g__Anaerostipes.s__Anaerostipes_caccae	GOBP_MUSCLE_ATROPHY	0.52	0.146784
g__Anaerostipes.s__Anaerostipes_caccae	GOBP_NOREPINEPHRINE_SECRETION	-0.27	0.475797
g__Anaerostipes.s__Anaerostipes_caccae	GOBP_INSEMINATION	-0.37	0.333899
g__Anaerostipes.s__Anaerostipes_caccae	GOBP_REGULATION_OF_CYCLIN_DEPENDENT_PROTEIN_KINASE_ACTIVITY	0.09	0.815318
g__Anaerostipes.s__Anaerostipes_caccae	GOBP_G1_TO_G0_TRANSITION	-0.09	0.815318
g__Anaerostipes.s__Anaerostipes_caccae	GOBP_NEGATIVE_REGULATION_OF_RECEPTOR_BINDING	-0.27	0.475797
g__Anaerostipes.s__Anaerostipes_caccae	GOBP_UREA_TRANSPORT	0.43	0.243613
g__Anaerostipes.s__Anaerostipes_caccae	GOBP_PYRIMIDINE_NUCLEOSIDE_TRIPHOSPHATE_BIOSYNTHETIC_PROCESS	-0.02	0.953528
g__Anaerostipes.s__Anaerostipes_caccae	GOBP_UTERINE_SMOOTH_MUSCLE_CONTRACTION	-0.14	0.725369
g__Anaerostipes.s__Anaerostipes_caccae	GOBP_NEGATIVE_REGULATION_OF_MIRNA_METABOLIC_PROCESS	-0.11	0.770047
g__Anaerostipes.s__Anaerostipes_caccae	GOBP_NEGATIVE_REGULATION_OF_CIRCADIAN_RHYTHM	-0.3	0.438198
g__Anaerostipes.s__Anaerostipes_caccae	GOBP_REGULATION_OF_POSTSYNAPTIC_DENSITY_ASSEMBLY	-0.25	0.514689
g__Anaerostipes.s__Anaerostipes_caccae	GOBP_NEGATIVE_REGULATION_OF_HISTONE_METHYLATION	0.02	0.953528
g__Anaerostipes.s__Anaerostipes_caccae	GOBP_HISTONE_H3_DEACETYLATION	-0.27	0.475797
g__Anaerostipes.s__Anaerostipes_caccae	GOBP_TYPE_B_PANCREATIC_CELL_DIFFERENTIATION	0.02	0.953528
g__Anaerostipes.s__Anaerostipes_caccae	GOBP_SPLEEN_DEVELOPMENT	-0.39	0.30218
g__Anaerostipes.s__Anaerostipes_caccae	GOBP_HISTONE_H3_K9_ACETYLATION	0.25	0.514689
g__Kocuria.s__Kocuria_kristinae	GOBP_NEGATIVE_REGULATION_OF_CYCLIN_DEPENDENT_PROTEIN_SERINE_THREONINE_KINASE_ACTIVITY	0.55	0.12687
g__Kocuria.s__Kocuria_kristinae	GOBP_REPRODUCTIVE_BEHAVIOR	0.55	0.12687
g__Kocuria.s__Kocuria_kristinae	GOBP_MATING_BEHAVIOR	0.55	0.12687
g__Kocuria.s__Kocuria_kristinae	GOBP_INOSITOL_METABOLIC_PROCESS	0.55	0.12687
g__Kocuria.s__Kocuria_kristinae	GOBP_COPULATION	0.55	0.12687
g__Kocuria.s__Kocuria_kristinae	GOBP_NUCLEAR_BODY_ORGANIZATION	0.55	0.12687
g__Kocuria.s__Kocuria_kristinae	GOBP_POSITIVE_REGULATION_OF_VASCULAR_PERMEABILITY	0.55	0.12687
g__Kocuria.s__Kocuria_kristinae	GOBP_POSITIVE_REGULATION_OF_SMOOTH_MUSCLE_CELL_APOPTOTIC_PROCESS	0.55	0.12687
g__Kocuria.s__Kocuria_kristinae	GOBP_NEUROTROPHIN_TRK_RECEPTOR_SIGNALING_PATHWAY	0.55	0.12687
g__Kocuria.s__Kocuria_kristinae	GOBP_REGULATION_OF_MAMMARY_GLAND_EPITHELIAL_CELL_PROLIFERATION	0.55	0.12687
g__Kocuria.s__Kocuria_kristinae	GOBP_MUSCLE_ATROPHY	0.55	0.12687
g__Kocuria.s__Kocuria_kristinae	GOBP_NOREPINEPHRINE_SECRETION	0.55	0.12687
g__Kocuria.s__Kocuria_kristinae	GOBP_INSEMINATION	0.55	0.12687
g__Kocuria.s__Kocuria_kristinae	GOBP_REGULATION_OF_CYCLIN_DEPENDENT_PROTEIN_KINASE_ACTIVITY	0.55	0.12687
g__Kocuria.s__Kocuria_kristinae	GOBP_G1_TO_G0_TRANSITION	0.55	0.12687
g__Kocuria.s__Kocuria_kristinae	GOBP_NEGATIVE_REGULATION_OF_RECEPTOR_BINDING	0.55	0.12687
g__Kocuria.s__Kocuria_kristinae	GOBP_UREA_TRANSPORT	0.55	0.12687
g__Kocuria.s__Kocuria_kristinae	GOBP_PYRIMIDINE_NUCLEOSIDE_TRIPHOSPHATE_BIOSYNTHETIC_PROCESS	0.55	0.12687
g__Kocuria.s__Kocuria_kristinae	GOBP_UTERINE_SMOOTH_MUSCLE_CONTRACTION	0.55	0.12687
g__Kocuria.s__Kocuria_kristinae	GOBP_NEGATIVE_REGULATION_OF_MIRNA_METABOLIC_PROCESS	0.55	0.12687
g__Kocuria.s__Kocuria_kristinae	GOBP_NEGATIVE_REGULATION_OF_CIRCADIAN_RHYTHM	0.55	0.12687
g__Kocuria.s__Kocuria_kristinae	GOBP_REGULATION_OF_POSTSYNAPTIC_DENSITY_ASSEMBLY	0.55	0.12687
g__Kocuria.s__Kocuria_kristinae	GOBP_NEGATIVE_REGULATION_OF_HISTONE_METHYLATION	0.55	0.12687
g__Kocuria.s__Kocuria_kristinae	GOBP_HISTONE_H3_DEACETYLATION	0.55	0.12687
g__Kocuria.s__Kocuria_kristinae	GOBP_TYPE_B_PANCREATIC_CELL_DIFFERENTIATION	0.55	0.12687
g__Kocuria.s__Kocuria_kristinae	GOBP_SPLEEN_DEVELOPMENT	0.55	0.12687
g__Kocuria.s__Kocuria_kristinae	GOBP_HISTONE_H3_K9_ACETYLATION	0.55	0.12687
f__Leuconostocaceae.g__Weissella	GOBP_NEGATIVE_REGULATION_OF_CYCLIN_DEPENDENT_PROTEIN_SERINE_THREONINE_KINASE_ACTIVITY	0.02	0.953528
f__Leuconostocaceae.g__Weissella	GOBP_REPRODUCTIVE_BEHAVIOR	0.48	0.191767
f__Leuconostocaceae.g__Weissella	GOBP_MATING_BEHAVIOR	0.14	0.725369
f__Leuconostocaceae.g__Weissella	GOBP_INOSITOL_METABOLIC_PROCESS	0.14	0.725369
f__Leuconostocaceae.g__Weissella	GOBP_COPULATION	0.02	0.953528
f__Leuconostocaceae.g__Weissella	GOBP_NUCLEAR_BODY_ORGANIZATION	0.37	0.333899
f__Leuconostocaceae.g__Weissella	GOBP_POSITIVE_REGULATION_OF_VASCULAR_PERMEABILITY	0.25	0.514689
f__Leuconostocaceae.g__Weissella	GOBP_POSITIVE_REGULATION_OF_SMOOTH_MUSCLE_CELL_APOPTOTIC_PROCESS	0.14	0.725369
f__Leuconostocaceae.g__Weissella	GOBP_NEUROTROPHIN_TRK_RECEPTOR_SIGNALING_PATHWAY	0.02	0.953528
[truncated: 234 more rows]

## Sheet: Sheet2
Var1	Var2	value	pvalue	signif	coef	abs_corr
f__Clostridiales_Incertae_Sedis_XIII.g__Mogibacterium	GOBP_NEGATIVE_REGULATION_OF_CYCLIN_DEPENDENT_PROTEIN_SERINE_THREONINE_KINASE_ACTIVITY	-0.05	0.896623	0	-0.05	0.5
f__Clostridiales_Incertae_Sedis_XIII.g__Mogibacterium	GOBP_REPRODUCTIVE_BEHAVIOR	-0.07	0.862394	0	-0.07	0.7
f__Clostridiales_Incertae_Sedis_XIII.g__Mogibacterium	GOBP_MATING_BEHAVIOR	-0.25	0.509102	0	-0.25	2.5
f__Clostridiales_Incertae_Sedis_XIII.g__Mogibacterium	GOBP_INOSITOL_METABOLIC_PROCESS	-0.19	0.630967	0	-0.19	1.9
f__Clostridiales_Incertae_Sedis_XIII.g__Mogibacterium	GOBP_COPULATION	0.03	0.930999	0	0.03	0.3
f__Clostridiales_Incertae_Sedis_XIII.g__Mogibacterium	GOBP_NUCLEAR_BODY_ORGANIZATION	-0.53	0.14624	0	-0.53	5.3
f__Clostridiales_Incertae_Sedis_XIII.g__Mogibacterium	GOBP_POSITIVE_REGULATION_OF_VASCULAR_PERMEABILITY	0.08	0.828363	0	0.08	0.8
f__Clostridiales_Incertae_Sedis_XIII.g__Mogibacterium	GOBP_POSITIVE_REGULATION_OF_SMOOTH_MUSCLE_CELL_APOPTOTIC_PROCESS	-0.34	0.372112	0	-0.34	3.4
f__Clostridiales_Incertae_Sedis_XIII.g__Mogibacterium	GOBP_NEUROTROPHIN_TRK_RECEPTOR_SIGNALING_PATHWAY	-0.73	0.0258836	1	-0.73	7.3
f__Clostridiales_Incertae_Sedis_XIII.g__Mogibacterium	GOBP_REGULATION_OF_MAMMARY_GLAND_EPITHELIAL_CELL_PROLIFERATION	-0.15	0.695164	0	-0.15	1.5
f__Clostridiales_Incertae_Sedis_XIII.g__Mogibacterium	GOBP_MUSCLE_ATROPHY	-0.46	0.215412	0	-0.46	4.6
f__Clostridiales_Incertae_Sedis_XIII.g__Mogibacterium	GOBP_NOREPINEPHRINE_SECRETION	-0.56	0.117338	0	-0.56	5.6
f__Clostridiales_Incertae_Sedis_XIII.g__Mogibacterium	GOBP_INSEMINATION	0.02	0.965475	0	0.02	0.2
f__Clostridiales_Incertae_Sedis_XIII.g__Mogibacterium	GOBP_REGULATION_OF_CYCLIN_DEPENDENT_PROTEIN_KINASE_ACTIVITY	0.02	0.965475	0	0.02	0.2
f__Clostridiales_Incertae_Sedis_XIII.g__Mogibacterium	GOBP_G1_TO_G0_TRANSITION	-0.46	0.215412	0	-0.46	4.6
f__Clostridiales_Incertae_Sedis_XIII.g__Mogibacterium	GOBP_NEGATIVE_REGULATION_OF_RECEPTOR_BINDING	-0.22	0.568838	0	-0.22	2.2
f__Clostridiales_Incertae_Sedis_XIII.g__Mogibacterium	GOBP_UREA_TRANSPORT	-0.24	0.538651	0	-0.24	2.4
f__Clostridiales_Incertae_Sedis_XIII.g__Mogibacterium	GOBP_PYRIMIDINE_NUCLEOSIDE_TRIPHOSPHATE_BIOSYNTHETIC_PROCESS	-0.22	0.568838	0	-0.22	2.2
f__Clostridiales_Incertae_Sedis_XIII.g__Mogibacterium	GOBP_UTERINE_SMOOTH_MUSCLE_CONTRACTION	-0.64	0.0611379	0	-0.64	6.4
f__Clostridiales_Incertae_Sedis_XIII.g__Mogibacterium	GOBP_NEGATIVE_REGULATION_OF_MIRNA_METABOLIC_PROCESS	-0.2	0.599623	0	-0.2	2
f__Clostridiales_Incertae_Sedis_XIII.g__Mogibacterium	GOBP_NEGATIVE_REGULATION_OF_CIRCADIAN_RHYTHM	0.22	0.568838	0	0.22	2.2
f__Clostridiales_Incertae_Sedis_XIII.g__Mogibacterium	GOBP_REGULATION_OF_POSTSYNAPTIC_DENSITY_ASSEMBLY	-0.42	0.255659	0	-0.42	4.2
f__Clostridiales_Incertae_Sedis_XIII.g__Mogibacterium	GOBP_NEGATIVE_REGULATION_OF_HISTONE_METHYLATION	-0.39	0.299589	0	-0.39	3.9
f__Clostridiales_Incertae_Sedis_XIII.g__Mogibacterium	GOBP_HISTONE_H3_DEACETYLATION	0.41	0.27717	0	0.41	4.1
f__Clostridiales_Incertae_Sedis_XIII.g__Mogibacterium	GOBP_TYPE_B_PANCREATIC_CELL_DIFFERENTIATION	-0.56	0.117338	0	-0.56	5.6
f__Clostridiales_Incertae_Sedis_XIII.g__Mogibacterium	GOBP_SPLEEN_DEVELOPMENT	-0.32	0.39797	0	-0.32	3.2
f__Clostridiales_Incertae_Sedis_XIII.g__Mogibacterium	GOBP_HISTONE_H3_K9_ACETYLATION	-0.54	0.131319	0	-0.54	5.4
f__Catabacteriaceae.g__Catabacter	GOBP_NEGATIVE_REGULATION_OF_CYCLIN_DEPENDENT_PROTEIN_SERINE_THREONINE_KINASE_ACTIVITY	0.16	0.672697	0	0.16	1.6
f__Catabacteriaceae.g__Catabacter	GOBP_REPRODUCTIVE_BEHAVIOR	-0.26	0.506811	0	-0.26	2.6
f__Catabacteriaceae.g__Catabacter	GOBP_MATING_BEHAVIOR	-0.58	0.098536	0	-0.58	5.8
f__Catabacteriaceae.g__Catabacter	GOBP_INOSITOL_METABOLIC_PROCESS	-0.44	0.238122	0	-0.44	4.4
f__Catabacteriaceae.g__Catabacter	GOBP_COPULATION	-0.4	0.283918	0	-0.4	4
f__Catabacteriaceae.g__Catabacter	GOBP_NUCLEAR_BODY_ORGANIZATION	0.33	0.387877	0	0.33	3.3
f__Catabacteriaceae.g__Catabacter	GOBP_POSITIVE_REGULATION_OF_VASCULAR_PERMEABILITY	-0.46	0.216838	0	-0.46	4.6
f__Catabacteriaceae.g__Catabacter	GOBP_POSITIVE_REGULATION_OF_SMOOTH_MUSCLE_CELL_APOPTOTIC_PROCESS	-0.07	0.851885	0	-0.07	0.7
f__Catabacteriaceae.g__Catabacter	GOBP_NEUROTROPHIN_TRK_RECEPTOR_SIGNALING_PATHWAY	-0.55	0.12687	0	-0.55	5.5
f__Catabacteriaceae.g__Catabacter	GOBP_REGULATION_OF_MAMMARY_GLAND_EPITHELIAL_CELL_PROLIFERATION	-0.4	0.283918	0	-0.4	4
f__Catabacteriaceae.g__Catabacter	GOBP_MUSCLE_ATROPHY	0.53	0.142665	0	0.53	5.3
f__Catabacteriaceae.g__Catabacter	GOBP_NOREPINEPHRINE_SECRETION	-0.13	0.743162	0	-0.13	1.3
f__Catabacteriaceae.g__Catabacter	GOBP_INSEMINATION	0.42	0.260488	0	0.42	4.2
f__Catabacteriaceae.g__Catabacter	GOBP_REGULATION_OF_CYCLIN_DEPENDENT_PROTEIN_KINASE_ACTIVITY	0.07	0.851885	0	0.07	0.7
f__Catabacteriaceae.g__Catabacter	GOBP_G1_TO_G0_TRANSITION	-0.47	0.196644	0	-0.47	4.7
f__Catabacteriaceae.g__Catabacter	GOBP_NEGATIVE_REGULATION_OF_RECEPTOR_BINDING	-0.4	0.283918	0	-0.4	4
f__Catabacteriaceae.g__Catabacter	GOBP_UREA_TRANSPORT	0.29	0.44561	0	0.29	2.9
f__Catabacteriaceae.g__Catabacter	GOBP_PYRIMIDINE_NUCLEOSIDE_TRIPHOSPHATE_BIOSYNTHETIC_PROCESS	0.35	0.360402	0	0.35	3.5
f__Catabacteriaceae.g__Catabacter	GOBP_UTERINE_SMOOTH_MUSCLE_CONTRACTION	-0.46	0.216838	0	-0.46	4.6
f__Catabacteriaceae.g__Catabacter	GOBP_NEGATIVE_REGULATION_OF_MIRNA_METABOLIC_PROCESS	0.11	0.779057	0	0.11	1.1
f__Catabacteriaceae.g__Catabacter	GOBP_NEGATIVE_REGULATION_OF_CIRCADIAN_RHYTHM	0.47	0.196644	0	0.47	4.7
f__Catabacteriaceae.g__Catabacter	GOBP_REGULATION_OF_POSTSYNAPTIC_DENSITY_ASSEMBLY	-0.31	0.416291	0	-0.31	3.1
f__Catabacteriaceae.g__Catabacter	GOBP_NEGATIVE_REGULATION_OF_HISTONE_METHYLATION	0.02	0.962817	0	0.02	0.2
f__Catabacteriaceae.g__Catabacter	GOBP_HISTONE_H3_DEACETYLATION	0.37	0.333899	0	0.37	3.7
f__Catabacteriaceae.g__Catabacter	GOBP_TYPE_B_PANCREATIC_CELL_DIFFERENTIATION	-0.4	0.283918	0	-0.4	4
f__Catabacteriaceae.g__Catabacter	GOBP_SPLEEN_DEVELOPMENT	-0.47	0.196644	0	-0.47	4.7
f__Catabacteriaceae.g__Catabacter	GOBP_HISTONE_H3_K9_ACETYLATION	0.37	0.333899	0	0.37	3.7
o__Clostridiales.f__Catabacteriaceae	GOBP_NEGATIVE_REGULATION_OF_CYCLIN_DEPENDENT_PROTEIN_SERINE_THREONINE_KINASE_ACTIVITY	0.16	0.672697	0	0.16	1.6
o__Clostridiales.f__Catabacteriaceae	GOBP_REPRODUCTIVE_BEHAVIOR	-0.26	0.506811	0	-0.26	2.6
o__Clostridiales.f__Catabacteriaceae	GOBP_MATING_BEHAVIOR	-0.58	0.098536	0	-0.58	5.8
o__Clostridiales.f__Catabacteriaceae	GOBP_INOSITOL_METABOLIC_PROCESS	-0.44	0.238122	0	-0.44	4.4
o__Clostridiales.f__Catabacteriaceae	GOBP_COPULATION	-0.4	0.283918	0	-0.4	4
o__Clostridiales.f__Catabacteriaceae	GOBP_NUCLEAR_BODY_ORGANIZATION	0.33	0.387877	0	0.33	3.3
o__Clostridiales.f__Catabacteriaceae	GOBP_POSITIVE_REGULATION_OF_VASCULAR_PERMEABILITY	-0.46	0.216838	0	-0.46	4.6
o__Clostridiales.f__Catabacteriaceae	GOBP_POSITIVE_REGULATION_OF_SMOOTH_MUSCLE_CELL_APOPTOTIC_PROCESS	-0.07	0.851885	0	-0.07	0.7
o__Clostridiales.f__Catabacteriaceae	GOBP_NEUROTROPHIN_TRK_RECEPTOR_SIGNALING_PATHWAY	-0.55	0.12687	0	-0.55	5.5
o__Clostridiales.f__Catabacteriaceae	GOBP_REGULATION_OF_MAMMARY_GLAND_EPITHELIAL_CELL_PROLIFERATION	-0.4	0.283918	0	-0.4	4
o__Clostridiales.f__Catabacteriaceae	GOBP_MUSCLE_ATROPHY	0.53	0.142665	0	0.53	5.3
o__Clostridiales.f__Catabacteriaceae	GOBP_NOREPINEPHRINE_SECRETION	-0.13	0.743162	0	-0.13	1.3
o__Clostridiales.f__Catabacteriaceae	GOBP_INSEMINATION	0.42	0.260488	0	0.42	4.2
o__Clostridiales.f__Catabacteriaceae	GOBP_REGULATION_OF_CYCLIN_DEPENDENT_PROTEIN_KINASE_ACTIVITY	0.07	0.851885	0	0.07	0.7
o__Clostridiales.f__Catabacteriaceae	GOBP_G1_TO_G0_TRANSITION	-0.47	0.196644	0	-0.47	4.7
o__Clostridiales.f__Catabacteriaceae	GOBP_NEGATIVE_REGULATION_OF_RECEPTOR_BINDING	-0.4	0.283918	0	-0.4	4
o__Clostridiales.f__Catabacteriaceae	GOBP_UREA_TRANSPORT	0.29	0.44561	0	0.29	2.9
o__Clostridiales.f__Catabacteriaceae	GOBP_PYRIMIDINE_NUCLEOSIDE_TRIPHOSPHATE_BIOSYNTHETIC_PROCESS	0.35	0.360402	0	0.35	3.5
o__Clostridiales.f__Catabacteriaceae	GOBP_UTERINE_SMOOTH_MUSCLE_CONTRACTION	-0.46	0.216838	0	-0.46	4.6
o__Clostridiales.f__Catabacteriaceae	GOBP_NEGATIVE_REGULATION_OF_MIRNA_METABOLIC_PROCESS	0.11	0.779057	0	0.11	1.1
o__Clostridiales.f__Catabacteriaceae	GOBP_NEGATIVE_REGULATION_OF_CIRCADIAN_RHYTHM	0.47	0.196644	0	0.47	4.7
o__Clostridiales.f__Catabacteriaceae	GOBP_REGULATION_OF_POSTSYNAPTIC_DENSITY_ASSEMBLY	-0.31	0.416291	0	-0.31	3.1
o__Clostridiales.f__Catabacteriaceae	GOBP_NEGATIVE_REGULATION_OF_HISTONE_METHYLATION	0.02	0.962817	0	0.02	0.2
o__Clostridiales.f__Catabacteriaceae	GOBP_HISTONE_H3_DEACETYLATION	0.37	0.333899	0	0.37	3.7
o__Clostridiales.f__Catabacteriaceae	GOBP_TYPE_B_PANCREATIC_CELL_DIFFERENTIATION	-0.4	0.283918	0	-0.4	4
o__Clostridiales.f__Catabacteriaceae	GOBP_SPLEEN_DEVELOPMENT	-0.47	0.196644	0	-0.47	4.7
o__Clostridiales.f__Catabacteriaceae	GOBP_HISTONE_H3_K9_ACETYLATION	0.37	0.333899	0	0.37	3.7
g__Parabacteroides.s__Parabacteroides_goldsteinii	GOBP_NEGATIVE_REGULATION_OF_CYCLIN_DEPENDENT_PROTEIN_SERINE_THREONINE_KINASE_ACTIVITY	-0.28	0.470145	0	-0.28	2.8
g__Parabacteroides.s__Parabacteroides_goldsteinii	GOBP_REPRODUCTIVE_BEHAVIOR	-0.19	0.627873	0	-0.19	1.9
g__Parabacteroides.s__Parabacteroides_goldsteinii	GOBP_MATING_BEHAVIOR	-0.35	0.360904	0	-0.35	3.5
g__Parabacteroides.s__Parabacteroides_goldsteinii	GOBP_INOSITOL_METABOLIC_PROCESS	-0.13	0.741369	0	-0.13	1.3
g__Parabacteroides.s__Parabacteroides_goldsteinii	GOBP_COPULATION	-0.05	0.89935	0	-0.05	0.5
g__Parabacteroides.s__Parabacteroides_goldsteinii	GOBP_NUCLEAR_BODY_ORGANIZATION	0.25	0.520767	0	0.25	2.5
g__Parabacteroides.s__Parabacteroides_goldsteinii	GOBP_POSITIVE_REGULATION_OF_VASCULAR_PERMEABILITY	0.03	0.939531	0	0.03	0.3
g__Parabacteroides.s__Parabacteroides_goldsteinii	GOBP_POSITIVE_REGULATION_OF_SMOOTH_MUSCLE_CELL_APOPTOTIC_PROCESS	-0.07	0.859366	0	-0.07	0.7
g__Parabacteroides.s__Parabacteroides_goldsteinii	GOBP_NEUROTROPHIN_TRK_RECEPTOR_SIGNALING_PATHWAY	-0.44	0.241137	0	-0.44	4.4
g__Parabacteroides.s__Parabacteroides_goldsteinii	GOBP_REGULATION_OF_MAMMARY_GLAND_EPITHELIAL_CELL_PROLIFERATION	-0.15	0.70294	0	-0.15	1.5
g__Parabacteroides.s__Parabacteroides_goldsteinii	GOBP_MUSCLE_ATROPHY	-0.04	0.919421	0	-0.04	0.4
g__Parabacteroides.s__Parabacteroides_goldsteinii	GOBP_NOREPINEPHRINE_SECRETION	-0.07	0.859366	0	-0.07	0.7
g__Parabacteroides.s__Parabacteroides_goldsteinii	GOBP_INSEMINATION	0.17	0.665085	0	0.17	1.7
g__Parabacteroides.s__Parabacteroides_goldsteinii	GOBP_REGULATION_OF_CYCLIN_DEPENDENT_PROTEIN_KINASE_ACTIVITY	-0.21	0.591373	0	-0.21	2.1
g__Parabacteroides.s__Parabacteroides_goldsteinii	GOBP_G1_TO_G0_TRANSITION	-0.44	0.241137	0	-0.44	4.4
g__Parabacteroides.s__Parabacteroides_goldsteinii	GOBP_NEGATIVE_REGULATION_OF_RECEPTOR_BINDING	-0.28	0.470145	0	-0.28	2.8
g__Parabacteroides.s__Parabacteroides_goldsteinii	GOBP_UREA_TRANSPORT	-0.21	0.591373	0	-0.21	2.1
g__Parabacteroides.s__Parabacteroides_goldsteinii	GOBP_PYRIMIDINE_NUCLEOSIDE_TRIPHOSPHATE_BIOSYNTHETIC_PROCESS	-0.4	0.291321	0	-0.4	4
g__Parabacteroides.s__Parabacteroides_goldsteinii	GOBP_UTERINE_SMOOTH_MUSCLE_CONTRACTION	-0.43	0.253214	0	-0.43	4.3
g__Parabacteroides.s__Parabacteroides_goldsteinii	GOBP_NEGATIVE_REGULATION_OF_MIRNA_METABOLIC_PROCESS	-0.34	0.375695	0	-0.34	3.4
g__Parabacteroides.s__Parabacteroides_goldsteinii	GOBP_NEGATIVE_REGULATION_OF_CIRCADIAN_RHYTHM	0.49	0.185549	0	0.49	4.9
g__Parabacteroides.s__Parabacteroides_goldsteinii	GOBP_REGULATION_OF_POSTSYNAPTIC_DENSITY_ASSEMBLY	0.08	0.839472	0	0.08	0.8
g__Parabacteroides.s__Parabacteroides_goldsteinii	GOBP_NEGATIVE_REGULATION_OF_HISTONE_METHYLATION	-0.43	0.253214	0	-0.43	4.3
g__Parabacteroides.s__Parabacteroides_goldsteinii	GOBP_HISTONE_H3_DEACETYLATION	0.35	0.360904	0	0.35	3.5
g__Parabacteroides.s__Parabacteroides_goldsteinii	GOBP_TYPE_B_PANCREATIC_CELL_DIFFERENTIATION	-0.33	0.390767	0	-0.33	3.3
g__Parabacteroides.s__Parabacteroides_goldsteinii	GOBP_SPLEEN_DEVELOPMENT	-0.17	0.665085	0	-0.17	1.7
g__Parabacteroides.s__Parabacteroides_goldsteinii	GOBP_HISTONE_H3_K9_ACETYLATION	-0.05	0.89935	0	-0.05	0.5
g__Catabacter.s__uncultured_rumen_bacterium	GOBP_NEGATIVE_REGULATION_OF_CYCLIN_DEPENDENT_PROTEIN_SERINE_THREONINE_KINASE_ACTIVITY	0.07	0.861067	0	0.07	0.7
g__Catabacter.s__uncultured_rumen_bacterium	GOBP_REPRODUCTIVE_BEHAVIOR	-0.37	0.333899	0	-0.37	3.7
g__Catabacter.s__uncultured_rumen_bacterium	GOBP_MATING_BEHAVIOR	-0.64	0.0639241	0	-0.64	6.4
g__Catabacter.s__uncultured_rumen_bacterium	GOBP_INOSITOL_METABOLIC_PROCESS	-0.64	0.0639241	0	-0.64	6.4
g__Catabacter.s__uncultured_rumen_bacterium	GOBP_COPULATION	-0.27	0.475797	0	-0.27	2.7
g__Catabacter.s__uncultured_rumen_bacterium	GOBP_NUCLEAR_BODY_ORGANIZATION	0.23	0.554788	0	0.23	2.3
g__Catabacter.s__uncultured_rumen_bacterium	GOBP_POSITIVE_REGULATION_OF_VASCULAR_PERMEABILITY	-0.43	0.243613	0	-0.43	4.3
g__Catabacter.s__uncultured_rumen_bacterium	GOBP_POSITIVE_REGULATION_OF_SMOOTH_MUSCLE_CELL_APOPTOTIC_PROCESS	-0.18	0.63824	0	-0.18	1.8
g__Catabacter.s__uncultured_rumen_bacterium	GOBP_NEUROTROPHIN_TRK_RECEPTOR_SIGNALING_PATHWAY	-0.73	0.0254636	1	-0.73	7.3
g__Catabacter.s__uncultured_rumen_bacterium	GOBP_REGULATION_OF_MAMMARY_GLAND_EPITHELIAL_CELL_PROLIFERATION	-0.55	0.12687	0	-0.55	5.5
g__Catabacter.s__uncultured_rumen_bacterium	GOBP_MUSCLE_ATROPHY	0.11	0.770047	0	0.11	1.1
g__Catabacter.s__uncultured_rumen_bacterium	GOBP_NOREPINEPHRINE_SECRETION	-0.25	0.514689	0	-0.25	2.5
g__Catabacter.s__uncultured_rumen_bacterium	GOBP_INSEMINATION	0.52	0.146784	0	0.52	5.2
g__Catabacter.s__uncultured_rumen_bacterium	GOBP_REGULATION_OF_CYCLIN_DEPENDENT_PROTEIN_KINASE_ACTIVITY	-0.27	0.475797	0	-0.27	2.7
g__Catabacter.s__uncultured_rumen_bacterium	GOBP_G1_TO_G0_TRANSITION	-0.73	0.0254636	1	-0.73	7.3
g__Catabacter.s__uncultured_rumen_bacterium	GOBP_NEGATIVE_REGULATION_OF_RECEPTOR_BINDING	-0.59	0.0921203	0	-0.59	5.9
g__Catabacter.s__uncultured_rumen_bacterium	GOBP_UREA_TRANSPORT	-0.27	0.475797	0	-0.27	2.7
g__Catabacter.s__uncultured_rumen_bacterium	GOBP_PYRIMIDINE_NUCLEOSIDE_TRIPHOSPHATE_BIOSYNTHETIC_PROCESS	-0.11	0.770047	0	-0.11	1.1
g__Catabacter.s__uncultured_rumen_bacterium	GOBP_UTERINE_SMOOTH_MUSCLE_CONTRACTION	-0.48	0.191767	0	-0.48	4.8
g__Catabacter.s__uncultured_rumen_bacterium	GOBP_NEGATIVE_REGULATION_OF_MIRNA_METABOLIC_PROCESS	-0.18	0.63824	0	-0.18	1.8
g__Catabacter.s__uncultured_rumen_bacterium	GOBP_NEGATIVE_REGULATION_OF_CIRCADIAN_RHYTHM	0.27	0.475797	0	0.27	2.7
g__Catabacter.s__uncultured_rumen_bacterium	GOBP_REGULATION_OF_POSTSYNAPTIC_DENSITY_ASSEMBLY	-0.3	0.438198	0	-0.3	3
g__Catabacter.s__uncultured_rumen_bacterium	GOBP_NEGATIVE_REGULATION_OF_HISTONE_METHYLATION	-0.34	0.367181	0	-0.34	3.4
g__Catabacter.s__uncultured_rumen_bacterium	GOBP_HISTONE_H3_DEACETYLATION	0.05	0.907177	0	0.05	0.5
g__Catabacter.s__uncultured_rumen_bacterium	GOBP_TYPE_B_PANCREATIC_CELL_DIFFERENTIATION	-0.73	0.0254636	1	-0.73	7.3
g__Catabacter.s__uncultured_rumen_bacterium	GOBP_SPLEEN_DEVELOPMENT	-0.59	0.0921203	0	-0.59	5.9
g__Catabacter.s__uncultured_rumen_bacterium	GOBP_HISTONE_H3_K9_ACETYLATION	-0.14	0.725369	0	-0.14	1.4
g__Eisenbergiella.s__uncultured_organism	GOBP_NEGATIVE_REGULATION_OF_CYCLIN_DEPENDENT_PROTEIN_SERINE_THREONINE_KINASE_ACTIVITY	-0.61	0.0786499	0	-0.61	6.1
g__Eisenbergiella.s__uncultured_organism	GOBP_REPRODUCTIVE_BEHAVIOR	-0.43	0.253214	0	-0.43	4.3
g__Eisenbergiella.s__uncultured_organism	GOBP_MATING_BEHAVIOR	-0.12	0.760776	0	-0.12	1.2
g__Eisenbergiella.s__uncultured_organism	GOBP_INOSITOL_METABOLIC_PROCESS	0.42	0.265605	0	0.42	4.2
g__Eisenbergiella.s__uncultured_organism	GOBP_COPULATION	-0.32	0.406115	0	-0.32	3.2
g__Eisenbergiella.s__uncultured_organism	GOBP_NUCLEAR_BODY_ORGANIZATION	-0.2	0.60953	0	-0.2	2
g__Eisenbergiella.s__uncultured_organism	GOBP_POSITIVE_REGULATION_OF_VASCULAR_PERMEABILITY	-0.23	0.55565	0	-0.23	2.3
g__Eisenbergiella.s__uncultured_organism	GOBP_POSITIVE_REGULATION_OF_SMOOTH_MUSCLE_CELL_APOPTOTIC_PROCESS	0.35	0.360904	0	0.35	3.5
g__Eisenbergiella.s__uncultured_organism	GOBP_NEUROTROPHIN_TRK_RECEPTOR_SIGNALING_PATHWAY	0.24	0.5381	0	0.24	2.4
g__Eisenbergiella.s__uncultured_organism	GOBP_REGULATION_OF_MAMMARY_GLAND_EPITHELIAL_CELL_PROLIFERATION	-0.29	0.453753	0	-0.29	2.9
g__Eisenbergiella.s__uncultured_organism	GOBP_MUSCLE_ATROPHY	0.34	0.375695	0	0.34	3.4
g__Eisenbergiella.s__uncultured_organism	GOBP_NOREPINEPHRINE_SECRETION	-0.15	0.70294	0	-0.15	1.5
g__Eisenbergiella.s__uncultured_organism	GOBP_INSEMINATION	-0.35	0.360904	0	-0.35	3.5
g__Eisenbergiella.s__uncultured_organism	GOBP_REGULATION_OF_CYCLIN_DEPENDENT_PROTEIN_KINASE_ACTIVITY	0.02	0.959671	0	0.02	0.2
g__Eisenbergiella.s__uncultured_organism	GOBP_G1_TO_G0_TRANSITION	-0.02	0.959671	0	-0.02	0.2
g__Eisenbergiella.s__uncultured_organism	GOBP_NEGATIVE_REGULATION_OF_RECEPTOR_BINDING	-0.15	0.70294	0	-0.15	1.5
g__Eisenbergiella.s__uncultured_organism	GOBP_UREA_TRANSPORT	0.23	0.55565	0	0.23	2.3
g__Eisenbergiella.s__uncultured_organism	GOBP_PYRIMIDINE_NUCLEOSIDE_TRIPHOSPHATE_BIOSYNTHETIC_PROCESS	-0.5	0.1754	0	-0.5	5
g__Eisenbergiella.s__uncultured_organism	GOBP_UTERINE_SMOOTH_MUSCLE_CONTRACTION	-0.03	0.939531	0	-0.03	0.3
g__Eisenbergiella.s__uncultured_organism	GOBP_NEGATIVE_REGULATION_OF_MIRNA_METABOLIC_PROCESS	-0.34	0.375695	0	-0.34	3.4
g__Eisenbergiella.s__uncultured_organism	GOBP_NEGATIVE_REGULATION_OF_CIRCADIAN_RHYTHM	-0.11	0.780299	0	-0.11	1.1
g__Eisenbergiella.s__uncultured_organism	GOBP_REGULATION_OF_POSTSYNAPTIC_DENSITY_ASSEMBLY	0.17	0.665085	0	0.17	1.7
g__Eisenbergiella.s__uncultured_organism	GOBP_NEGATIVE_REGULATION_OF_HISTONE_METHYLATION	-0.22	0.57341	0	-0.22	2.2
g__Eisenbergiella.s__uncultured_organism	GOBP_HISTONE_H3_DEACETYLATION	-0.15	0.70294	0	-0.15	1.5
g__Eisenbergiella.s__uncultured_organism	GOBP_TYPE_B_PANCREATIC_CELL_DIFFERENTIATION	0.14	0.722087	0	0.14	1.4
g__Eisenbergiella.s__uncultured_organism	GOBP_SPLEEN_DEVELOPMENT	-0.13	0.741369	0	-0.13	1.3
g__Eisenbergiella.s__uncultured_organism	GOBP_HISTONE_H3_K9_ACETYLATION	0.1	0.79993	0	0.1	1
f__Comamonadaceae.g__Comamonas	GOBP_NEGATIVE_REGULATION_OF_CYCLIN_DEPENDENT_PROTEIN_SERINE_THREONINE_KINASE_ACTIVITY	0.59	0.0921203	0	0.59	5.9
f__Comamonadaceae.g__Comamonas	GOBP_REPRODUCTIVE_BEHAVIOR	0.59	0.0921203	0	0.59	5.9
f__Comamonadaceae.g__Comamonas	GOBP_MATING_BEHAVIOR	0.71	0.0330131	1	0.71	7.1
f__Comamonadaceae.g__Comamonas	GOBP_INOSITOL_METABOLIC_PROCESS	0.37	0.333899	0	0.37	3.7
f__Comamonadaceae.g__Comamonas	GOBP_COPULATION	0.71	0.0330131	1	0.71	7.1
f__Comamonadaceae.g__Comamonas	GOBP_NUCLEAR_BODY_ORGANIZATION	-0.09	0.815318	0	-0.09	0.9
f__Comamonadaceae.g__Comamonas	GOBP_POSITIVE_REGULATION_OF_VASCULAR_PERMEABILITY	0.59	0.0921203	0	0.59	5.9
f__Comamonadaceae.g__Comamonas	GOBP_POSITIVE_REGULATION_OF_SMOOTH_MUSCLE_CELL_APOPTOTIC_PROCESS	0.02	0.953528	0	0.02	0.2
f__Comamonadaceae.g__Comamonas	GOBP_NEUROTROPHIN_TRK_RECEPTOR_SIGNALING_PATHWAY	0.14	0.725369	0	0.14	1.4
f__Comamonadaceae.g__Comamonas	GOBP_REGULATION_OF_MAMMARY_GLAND_EPITHELIAL_CELL_PROLIFERATION	0.48	0.191767	0	0.48	4.8
f__Comamonadaceae.g__Comamonas	GOBP_MUSCLE_ATROPHY	0.14	0.725369	0	0.14	1.4
f__Comamonadaceae.g__Comamonas	GOBP_NOREPINEPHRINE_SECRETION	0.25	0.514689	0	0.25	2.5
f__Comamonadaceae.g__Comamonas	GOBP_INSEMINATION	0.25	0.514689	0	0.25	2.5
f__Comamonadaceae.g__Comamonas	GOBP_REGULATION_OF_CYCLIN_DEPENDENT_PROTEIN_KINASE_ACTIVITY	0.71	0.0330131	1	0.71	7.1
f__Comamonadaceae.g__Comamonas	GOBP_G1_TO_G0_TRANSITION	0.59	0.0921203	0	0.59	5.9
f__Comamonadaceae.g__Comamonas	GOBP_NEGATIVE_REGULATION_OF_RECEPTOR_BINDING	0.71	0.0330131	1	0.71	7.1
f__Comamonadaceae.g__Comamonas	GOBP_UREA_TRANSPORT	0.02	0.953528	0	0.02	0.2
f__Comamonadaceae.g__Comamonas	GOBP_PYRIMIDINE_NUCLEOSIDE_TRIPHOSPHATE_BIOSYNTHETIC_PROCESS	0.48	0.191767	0	0.48	4.8
f__Comamonadaceae.g__Comamonas	GOBP_UTERINE_SMOOTH_MUSCLE_CONTRACTION	0.59	0.0921203	0	0.59	5.9
f__Comamonadaceae.g__Comamonas	GOBP_NEGATIVE_REGULATION_OF_MIRNA_METABOLIC_PROCESS	0.14	0.725369	0	0.14	1.4
f__Comamonadaceae.g__Comamonas	GOBP_NEGATIVE_REGULATION_OF_CIRCADIAN_RHYTHM	0.48	0.191767	0	0.48	4.8
f__Comamonadaceae.g__Comamonas	GOBP_REGULATION_OF_POSTSYNAPTIC_DENSITY_ASSEMBLY	-0.09	0.815318	0	-0.09	0.9
f__Comamonadaceae.g__Comamonas	GOBP_NEGATIVE_REGULATION_OF_HISTONE_METHYLATION	0.59	0.0921203	0	0.59	5.9
f__Comamonadaceae.g__Comamonas	GOBP_HISTONE_H3_DEACETYLATION	0.48	0.191767	0	0.48	4.8
f__Comamonadaceae.g__Comamonas	GOBP_TYPE_B_PANCREATIC_CELL_DIFFERENTIATION	0.37	0.333899	0	0.37	3.7
f__Comamonadaceae.g__Comamonas	GOBP_SPLEEN_DEVELOPMENT	0.37	0.333899	0	0.37	3.7
f__Comamonadaceae.g__Comamonas	GOBP_HISTONE_H3_K9_ACETYLATION	-0.09	0.815318	0	-0.09	0.9
f__Neisseriaceae.g__Eikenella	GOBP_NEGATIVE_REGULATION_OF_CYCLIN_DEPENDENT_PROTEIN_SERINE_THREONINE_KINASE_ACTIVITY	0.49	0.185549	0	0.49	4.9
f__Neisseriaceae.g__Eikenella	GOBP_REPRODUCTIVE_BEHAVIOR	-0.35	0.360904	0	-0.35	3.5
f__Neisseriaceae.g__Eikenella	GOBP_MATING_BEHAVIOR	-0.24	0.5381	0	-0.24	2.4
f__Neisseriaceae.g__Eikenella	GOBP_INOSITOL_METABOLIC_PROCESS	-0.43	0.253214	0	-0.43	4.3
f__Neisseriaceae.g__Eikenella	GOBP_COPULATION	0.05	0.89935	0	0.05	0.5
f__Neisseriaceae.g__Eikenella	GOBP_NUCLEAR_BODY_ORGANIZATION	-0.33	0.390767	0	-0.33	3.3
f__Neisseriaceae.g__Eikenella	GOBP_POSITIVE_REGULATION_OF_VASCULAR_PERMEABILITY	-0.33	0.390767	0	-0.33	3.3
f__Neisseriaceae.g__Eikenella	GOBP_POSITIVE_REGULATION_OF_SMOOTH_MUSCLE_CELL_APOPTOTIC_PROCESS	-0.4	0.291321	0	-0.4	4
f__Neisseriaceae.g__Eikenella	GOBP_NEUROTROPHIN_TRK_RECEPTOR_SIGNALING_PATHWAY	-0.64	0.0614394	0	-0.64	6.4
f__Neisseriaceae.g__Eikenella	GOBP_REGULATION_OF_MAMMARY_GLAND_EPITHELIAL_CELL_PROLIFERATION	-0.39	0.304641	0	-0.39	3.9
f__Neisseriaceae.g__Eikenella	GOBP_MUSCLE_ATROPHY	0.08	0.839472	0	0.08	0.8
f__Neisseriaceae.g__Eikenella	GOBP_NOREPINEPHRINE_SECRETION	-0.02	0.959671	0	-0.02	0.2
f__Neisseriaceae.g__Eikenella	GOBP_INSEMINATION	-0.12	0.760776	0	-0.12	1.2
f__Neisseriaceae.g__Eikenella	GOBP_REGULATION_OF_CYCLIN_DEPENDENT_PROTEIN_KINASE_ACTIVITY	-0.03	0.939531	0	-0.03	0.3
f__Neisseriaceae.g__Eikenella	GOBP_G1_TO_G0_TRANSITION	-0.14	0.722087	0	-0.14	1.4
f__Neisseriaceae.g__Eikenella	GOBP_NEGATIVE_REGULATION_OF_RECEPTOR_BINDING	0.15	0.70294	0	0.15	1.5
f__Neisseriaceae.g__Eikenella	GOBP_UREA_TRANSPORT	-0.48	0.196023	0	-0.48	4.8
f__Neisseriaceae.g__Eikenella	GOBP_PYRIMIDINE_NUCLEOSIDE_TRIPHOSPHATE_BIOSYNTHETIC_PROCESS	0.23	0.55565	0	0.23	2.3
f__Neisseriaceae.g__Eikenella	GOBP_UTERINE_SMOOTH_MUSCLE_CONTRACTION	-0.01	0.979831	0	-0.01	0.1
f__Neisseriaceae.g__Eikenella	GOBP_NEGATIVE_REGULATION_OF_MIRNA_METABOLIC_PROCESS	-0.64	0.0614394	0	-0.64	6.4
f__Neisseriaceae.g__Eikenella	GOBP_NEGATIVE_REGULATION_OF_CIRCADIAN_RHYTHM	0.04	0.919421	0	0.04	0.4
f__Neisseriaceae.g__Eikenella	GOBP_REGULATION_OF_POSTSYNAPTIC_DENSITY_ASSEMBLY	-0.73	0.0247393	1	-0.73	7.3
f__Neisseriaceae.g__Eikenella	GOBP_NEGATIVE_REGULATION_OF_HISTONE_METHYLATION	0.02	0.959671	0	0.02	0.2
f__Neisseriaceae.g__Eikenella	GOBP_HISTONE_H3_DEACETYLATION	-0.07	0.859366	0	-0.07	0.7
f__Neisseriaceae.g__Eikenella	GOBP_TYPE_B_PANCREATIC_CELL_DIFFERENTIATION	-0.29	0.453753	0	-0.29	2.9
f__Neisseriaceae.g__Eikenella	GOBP_SPLEEN_DEVELOPMENT	-0.25	0.520767	0	-0.25	2.5
f__Neisseriaceae.g__Eikenella	GOBP_HISTONE_H3_K9_ACETYLATION	-0.41	0.278308	0	-0.41	4.1
g__Prevotella.s__Prevotella_timonensis	GOBP_NEGATIVE_REGULATION_OF_CYCLIN_DEPENDENT_PROTEIN_SERINE_THREONINE_KINASE_ACTIVITY	0.14	0.725369	0	0.14	1.4
g__Prevotella.s__Prevotella_timonensis	GOBP_REPRODUCTIVE_BEHAVIOR	-0.14	0.725369	0	-0.14	1.4
g__Prevotella.s__Prevotella_timonensis	GOBP_MATING_BEHAVIOR	-0.14	0.725369	0	-0.14	1.4
g__Prevotella.s__Prevotella_timonensis	GOBP_INOSITOL_METABOLIC_PROCESS	0.14	0.725369	0	0.14	1.4
g__Prevotella.s__Prevotella_timonensis	GOBP_COPULATION	0.14	0.725369	0	0.14	1.4
g__Prevotella.s__Prevotella_timonensis	GOBP_NUCLEAR_BODY_ORGANIZATION	-0.41	0.272071	0	-0.41	4.1
g__Prevotella.s__Prevotella_timonensis	GOBP_POSITIVE_REGULATION_OF_VASCULAR_PERMEABILITY	0.14	0.725369	0	0.14	1.4
g__Prevotella.s__Prevotella_timonensis	GOBP_POSITIVE_REGULATION_OF_SMOOTH_MUSCLE_CELL_APOPTOTIC_PROCESS	0.27	0.475797	0	0.27	2.7
g__Prevotella.s__Prevotella_timonensis	GOBP_NEUROTROPHIN_TRK_RECEPTOR_SIGNALING_PATHWAY	0	1	0	0	0
g__Prevotella.s__Prevotella_timonensis	GOBP_REGULATION_OF_MAMMARY_GLAND_EPITHELIAL_CELL_PROLIFERATION	0	1	0	0	0
g__Prevotella.s__Prevotella_timonensis	GOBP_MUSCLE_ATROPHY	-0.55	0.12687	0	-0.55	5.5
g__Prevotella.s__Prevotella_timonensis	GOBP_NOREPINEPHRINE_SECRETION	-0.27	0.475797	0	-0.27	2.7
g__Prevotella.s__Prevotella_timonensis	GOBP_INSEMINATION	0	1	0	0	0
g__Prevotella.s__Prevotella_timonensis	GOBP_REGULATION_OF_CYCLIN_DEPENDENT_PROTEIN_KINASE_ACTIVITY	-0.41	0.272071	0	-0.41	4.1
g__Prevotella.s__Prevotella_timonensis	GOBP_G1_TO_G0_TRANSITION	-0.27	0.475797	0	-0.27	2.7
g__Prevotella.s__Prevotella_timonensis	GOBP_NEGATIVE_REGULATION_OF_RECEPTOR_BINDING	-0.14	0.725369	0	-0.14	1.4
g__Prevotella.s__Prevotella_timonensis	GOBP_UREA_TRANSPORT	0	1	0	0	0
g__Prevotella.s__Prevotella_timonensis	GOBP_PYRIMIDINE_NUCLEOSIDE_TRIPHOSPHATE_BIOSYNTHETIC_PROCESS	-0.27	0.475797	0	-0.27	2.7
g__Prevotella.s__Prevotella_timonensis	GOBP_UTERINE_SMOOTH_MUSCLE_CONTRACTION	-0.41	0.272071	0	-0.41	4.1
g__Prevotella.s__Prevotella_timonensis	GOBP_NEGATIVE_REGULATION_OF_MIRNA_METABOLIC_PROCESS	0.14	0.725369	0	0.14	1.4
g__Prevotella.s__Prevotella_timonensis	GOBP_NEGATIVE_REGULATION_OF_CIRCADIAN_RHYTHM	-0.55	0.12687	0	-0.55	5.5
g__Prevotella.s__Prevotella_timonensis	GOBP_REGULATION_OF_POSTSYNAPTIC_DENSITY_ASSEMBLY	0.27	0.475797	0	0.27	2.7
g__Prevotella.s__Prevotella_timonensis	GOBP_NEGATIVE_REGULATION_OF_HISTONE_METHYLATION	-0.55	0.12687	0	-0.55	5.5
g__Prevotella.s__Prevotella_timonensis	GOBP_HISTONE_H3_DEACETYLATION	-0.14	0.725369	0	-0.14	1.4
g__Prevotella.s__Prevotella_timonensis	GOBP_TYPE_B_PANCREATIC_CELL_DIFFERENTIATION	-0.27	0.475797	0	-0.27	2.7
g__Prevotella.s__Prevotella_timonensis	GOBP_SPLEEN_DEVELOPMENT	0.14	0.725369	0	0.14	1.4
g__Prevotella.s__Prevotella_timonensis	GOBP_HISTONE_H3_K9_ACETYLATION	-0.41	0.272071	0	-0.41	4.1
f__Lachnospiraceae.g__Syntrophococcus	GOBP_NEGATIVE_REGULATION_OF_CYCLIN_DEPENDENT_PROTEIN_SERINE_THREONINE_KINASE_ACTIVITY	-0.41	0.272071	0	-0.41	4.1
f__Lachnospiraceae.g__Syntrophococcus	GOBP_REPRODUCTIVE_BEHAVIOR	0.14	0.725369	0	0.14	1.4
f__Lachnospiraceae.g__Syntrophococcus	GOBP_MATING_BEHAVIOR	-0.27	0.475797	0	-0.27	2.7
f__Lachnospiraceae.g__Syntrophococcus	GOBP_INOSITOL_METABOLIC_PROCESS	-0.27	0.475797	0	-0.27	2.7
f__Lachnospiraceae.g__Syntrophococcus	GOBP_COPULATION	-0.41	0.272071	0	-0.41	4.1
f__Lachnospiraceae.g__Syntrophococcus	GOBP_NUCLEAR_BODY_ORGANIZATION	0	1	0	0	0
f__Lachnospiraceae.g__Syntrophococcus	GOBP_POSITIVE_REGULATION_OF_VASCULAR_PERMEABILITY	-0.14	0.725369	0	-0.14	1.4
f__Lachnospiraceae.g__Syntrophococcus	GOBP_POSITIVE_REGULATION_OF_SMOOTH_MUSCLE_CELL_APOPTOTIC_PROCESS	-0.27	0.475797	0	-0.27	2.7
f__Lachnospiraceae.g__Syntrophococcus	GOBP_NEUROTROPHIN_TRK_RECEPTOR_SIGNALING_PATHWAY	-0.41	0.272071	0	-0.41	4.1
f__Lachnospiraceae.g__Syntrophococcus	GOBP_REGULATION_OF_MAMMARY_GLAND_EPITHELIAL_CELL_PROLIFERATION	-0.14	0.725369	0	-0.14	1.4
f__Lachnospiraceae.g__Syntrophococcus	GOBP_MUSCLE_ATROPHY	0	1	0	0	0
f__Lachnospiraceae.g__Syntrophococcus	GOBP_NOREPINEPHRINE_SECRETION	-0.55	0.12687	0	-0.55	5.5
f__Lachnospiraceae.g__Syntrophococcus	GOBP_INSEMINATION	0.27	0.475797	0	0.27	2.7
f__Lachnospiraceae.g__Syntrophococcus	GOBP_REGULATION_OF_CYCLIN_DEPENDENT_PROTEIN_KINASE_ACTIVITY	0.27	0.475797	0	0.27	2.7
f__Lachnospiraceae.g__Syntrophococcus	GOBP_G1_TO_G0_TRANSITION	-0.41	0.272071	0	-0.41	4.1
f__Lachnospiraceae.g__Syntrophococcus	GOBP_NEGATIVE_REGULATION_OF_RECEPTOR_BINDING	-0.55	0.12687	0	-0.55	5.5
f__Lachnospiraceae.g__Syntrophococcus	GOBP_UREA_TRANSPORT	0.27	0.475797	0	0.27	2.7
f__Lachnospiraceae.g__Syntrophococcus	GOBP_PYRIMIDINE_NUCLEOSIDE_TRIPHOSPHATE_BIOSYNTHETIC_PROCESS	0	1	0	0	0
f__Lachnospiraceae.g__Syntrophococcus	GOBP_UTERINE_SMOOTH_MUSCLE_CONTRACTION	-0.55	0.12687	0	-0.55	5.5
f__Lachnospiraceae.g__Syntrophococcus	GOBP_NEGATIVE_REGULATION_OF_MIRNA_METABOLIC_PROCESS	0.41	0.272071	0	0.41	4.1
f__Lachnospiraceae.g__Syntrophococcus	GOBP_NEGATIVE_REGULATION_OF_CIRCADIAN_RHYTHM	0.41	0.272071	0	0.41	4.1
f__Lachnospiraceae.g__Syntrophococcus	GOBP_REGULATION_OF_POSTSYNAPTIC_DENSITY_ASSEMBLY	-0.27	0.475797	0	-0.27	2.7
f__Lachnospiraceae.g__Syntrophococcus	GOBP_NEGATIVE_REGULATION_OF_HISTONE_METHYLATION	0	1	0	0	0
f__Lachnospiraceae.g__Syntrophococcus	GOBP_HISTONE_H3_DEACETYLATION	0.41	0.272071	0	0.41	4.1
f__Lachnospiraceae.g__Syntrophococcus	GOBP_TYPE_B_PANCREATIC_CELL_DIFFERENTIATION	-0.41	0.272071	0	-0.41	4.1
f__Lachnospiraceae.g__Syntrophococcus	GOBP_SPLEEN_DEVELOPMENT	-0.55	0.12687	0	-0.55	5.5
f__Lachnospiraceae.g__Syntrophococcus	GOBP_HISTONE_H3_K9_ACETYLATION	0.14	0.725369	0	0.14	1.4
g__Prevotella.s__Prevotella_disiens	GOBP_NEGATIVE_REGULATION_OF_CYCLIN_DEPENDENT_PROTEIN_SERINE_THREONINE_KINASE_ACTIVITY	0.41	0.272071	0	0.41	4.1
g__Prevotella.s__Prevotella_disiens	GOBP_REPRODUCTIVE_BEHAVIOR	-0.55	0.12687	0	-0.55	5.5
g__Prevotella.s__Prevotella_disiens	GOBP_MATING_BEHAVIOR	-0.55	0.12687	0	-0.55	5.5
g__Prevotella.s__Prevotella_disiens	GOBP_INOSITOL_METABOLIC_PROCESS	-0.55	0.12687	0	-0.55	5.5
g__Prevotella.s__Prevotella_disiens	GOBP_COPULATION	0	1	0	0	0
g__Prevotella.s__Prevotella_disiens	GOBP_NUCLEAR_BODY_ORGANIZATION	0.27	0.475797	0	0.27	2.7
g__Prevotella.s__Prevotella_disiens	GOBP_POSITIVE_REGULATION_OF_VASCULAR_PERMEABILITY	-0.41	0.272071	0	-0.41	4.1
g__Prevotella.s__Prevotella_disiens	GOBP_POSITIVE_REGULATION_OF_SMOOTH_MUSCLE_CELL_APOPTOTIC_PROCESS	0	1	0	0	0
g__Prevotella.s__Prevotella_disiens	GOBP_NEUROTROPHIN_TRK_RECEPTOR_SIGNALING_PATHWAY	-0.55	0.12687	0	-0.55	5.5
g__Prevotella.s__Prevotella_disiens	GOBP_REGULATION_OF_MAMMARY_GLAND_EPITHELIAL_CELL_PROLIFERATION	-0.55	0.12687	0	-0.55	5.5
g__Prevotella.s__Prevotella_disiens	GOBP_MUSCLE_ATROPHY	0.14	0.725369	0	0.14	1.4
g__Prevotella.s__Prevotella_disiens	GOBP_NOREPINEPHRINE_SECRETION	0.14	0.725369	0	0.14	1.4
g__Prevotella.s__Prevotella_disiens	GOBP_INSEMINATION	0.41	0.272071	0	0.41	4.1
g__Prevotella.s__Prevotella_disiens	GOBP_REGULATION_OF_CYCLIN_DEPENDENT_PROTEIN_KINASE_ACTIVITY	-0.55	0.12687	0	-0.55	5.5
g__Prevotella.s__Prevotella_disiens	GOBP_G1_TO_G0_TRANSITION	-0.55	0.12687	0	-0.55	5.5
g__Prevotella.s__Prevotella_disiens	GOBP_NEGATIVE_REGULATION_OF_RECEPTOR_BINDING	-0.27	0.475797	0	-0.27	2.7
g__Prevotella.s__Prevotella_disiens	GOBP_UREA_TRANSPORT	-0.55	0.12687	0	-0.55	5.5
g__Prevotella.s__Prevotella_disiens	GOBP_PYRIMIDINE_NUCLEOSIDE_TRIPHOSPHATE_BIOSYNTHETIC_PROCESS	-0.14	0.725369	0	-0.14	1.4
g__Prevotella.s__Prevotella_disiens	GOBP_UTERINE_SMOOTH_MUSCLE_CONTRACTION	-0.14	0.725369	0	-0.14	1.4
g__Prevotella.s__Prevotella_disiens	GOBP_NEGATIVE_REGULATION_OF_MIRNA_METABOLIC_PROCESS	-0.55	0.12687	0	-0.55	5.5
g__Prevotella.s__Prevotella_disiens	GOBP_NEGATIVE_REGULATION_OF_CIRCADIAN_RHYTHM	0	1	0	0	0
g__Prevotella.s__Prevotella_disiens	GOBP_REGULATION_OF_POSTSYNAPTIC_DENSITY_ASSEMBLY	-0.14	0.725369	0	-0.14	1.4
g__Prevotella.s__Prevotella_disiens	GOBP_NEGATIVE_REGULATION_OF_HISTONE_METHYLATION	-0.41	0.272071	0	-0.41	4.1
g__Prevotella.s__Prevotella_disiens	GOBP_HISTONE_H3_DEACETYLATION	-0.27	0.475797	0	-0.27	2.7
g__Prevotella.s__Prevotella_disiens	GOBP_TYPE_B_PANCREATIC_CELL_DIFFERENTIATION	-0.55	0.12687	0	-0.55	5.5
g__Prevotella.s__Prevotella_disiens	GOBP_SPLEEN_DEVELOPMENT	-0.27	0.475797	0	-0.27	2.7
g__Prevotella.s__Prevotella_disiens	GOBP_HISTONE_H3_K9_ACETYLATION	-0.27	0.475797	0	-0.27	2.7
c__Betaproteobacteria.o__Neisseriales	GOBP_NEGATIVE_REGULATION_OF_CYCLIN_DEPENDENT_PROTEIN_SERINE_THREONINE_KINASE_ACTIVITY	0.42	0.260488	0	0.42	4.2
c__Betaproteobacteria.o__Neisseriales	GOBP_REPRODUCTIVE_BEHAVIOR	-0.09	0.815318	0	-0.09	0.9
c__Betaproteobacteria.o__Neisseriales	GOBP_MATING_BEHAVIOR	-0.05	0.888697	0	-0.05	0.5
c__Betaproteobacteria.o__Neisseriales	GOBP_INOSITOL_METABOLIC_PROCESS	-0.64	0.0639241	0	-0.64	6.4
c__Betaproteobacteria.o__Neisseriales	GOBP_COPULATION	0.04	0.925695	0	0.04	0.4
c__Betaproteobacteria.o__Neisseriales	GOBP_NUCLEAR_BODY_ORGANIZATION	-0.09	0.815318	0	-0.09	0.9
c__Betaproteobacteria.o__Neisseriales	GOBP_POSITIVE_REGULATION_OF_VASCULAR_PERMEABILITY	-0.27	0.475797	0	-0.27	2.7
c__Betaproteobacteria.o__Neisseriales	GOBP_POSITIVE_REGULATION_OF_SMOOTH_MUSCLE_CELL_APOPTOTIC_PROCESS	-0.68	0.0458256	1	-0.68	6.8
c__Betaproteobacteria.o__Neisseriales	GOBP_NEUROTROPHIN_TRK_RECEPTOR_SIGNALING_PATHWAY	-0.42	0.260488	0	-0.42	4.2
c__Betaproteobacteria.o__Neisseriales	GOBP_REGULATION_OF_MAMMARY_GLAND_EPITHELIAL_CELL_PROLIFERATION	-0.15	0.707689	0	-0.15	1.5
c__Betaproteobacteria.o__Neisseriales	GOBP_MUSCLE_ATROPHY	-0.18	0.63824	0	-0.18	1.8
c__Betaproteobacteria.o__Neisseriales	GOBP_NOREPINEPHRINE_SECRETION	0.2	0.604372	0	0.2	2
c__Betaproteobacteria.o__Neisseriales	GOBP_INSEMINATION	-0.27	0.475797	0	-0.27	2.7
c__Betaproteobacteria.o__Neisseriales	GOBP_REGULATION_OF_CYCLIN_DEPENDENT_PROTEIN_KINASE_ACTIVITY	-0.18	0.63824	0	-0.18	1.8
c__Betaproteobacteria.o__Neisseriales	GOBP_G1_TO_G0_TRANSITION	0.07	0.851885	0	0.07	0.7
c__Betaproteobacteria.o__Neisseriales	GOBP_NEGATIVE_REGULATION_OF_RECEPTOR_BINDING	0.22	0.571145	0	0.22	2.2
c__Betaproteobacteria.o__Neisseriales	GOBP_UREA_TRANSPORT	-0.68	0.0458256	1	-0.68	6.8
c__Betaproteobacteria.o__Neisseriales	GOBP_PYRIMIDINE_NUCLEOSIDE_TRIPHOSPHATE_BIOSYNTHETIC_PROCESS	0.33	0.387877	0	0.33	3.3
c__Betaproteobacteria.o__Neisseriales	GOBP_UTERINE_SMOOTH_MUSCLE_CONTRACTION	0.24	0.538609	0	0.24	2.4
c__Betaproteobacteria.o__Neisseriales	GOBP_NEGATIVE_REGULATION_OF_MIRNA_METABOLIC_PROCESS	-0.49	0.177549	0	-0.49	4.9
c__Betaproteobacteria.o__Neisseriales	GOBP_NEGATIVE_REGULATION_OF_CIRCADIAN_RHYTHM	-0.16	0.672697	0	-0.16	1.6
c__Betaproteobacteria.o__Neisseriales	GOBP_REGULATION_OF_POSTSYNAPTIC_DENSITY_ASSEMBLY	-0.69	0.038173	1	-0.69	6.9
c__Betaproteobacteria.o__Neisseriales	GOBP_NEGATIVE_REGULATION_OF_HISTONE_METHYLATION	0.22	0.571145	0	0.22	2.2
c__Betaproteobacteria.o__Neisseriales	GOBP_HISTONE_H3_DEACETYLATION	-0.37	0.333899	0	-0.37	3.7
c__Betaproteobacteria.o__Neisseriales	GOBP_TYPE_B_PANCREATIC_CELL_DIFFERENTIATION	-0.09	0.815318	0	-0.09	0.9
c__Betaproteobacteria.o__Neisseriales	GOBP_SPLEEN_DEVELOPMENT	-0.09	0.815318	0	-0.09	0.9
c__Betaproteobacteria.o__Neisseriales	GOBP_HISTONE_H3_K9_ACETYLATION	-0.31	0.416291	0	-0.31	3.1
o__Neisseriales.f__Neisseriaceae	GOBP_NEGATIVE_REGULATION_OF_CYCLIN_DEPENDENT_PROTEIN_SERINE_THREONINE_KINASE_ACTIVITY	0.42	0.260488	0	0.42	4.2
o__Neisseriales.f__Neisseriaceae	GOBP_REPRODUCTIVE_BEHAVIOR	-0.09	0.815318	0	-0.09	0.9
o__Neisseriales.f__Neisseriaceae	GOBP_MATING_BEHAVIOR	-0.05	0.888697	0	-0.05	0.5
o__Neisseriales.f__Neisseriaceae	GOBP_INOSITOL_METABOLIC_PROCESS	-0.64	0.0639241	0	-0.64	6.4
o__Neisseriales.f__Neisseriaceae	GOBP_COPULATION	0.04	0.925695	0	0.04	0.4
o__Neisseriales.f__Neisseriaceae	GOBP_NUCLEAR_BODY_ORGANIZATION	-0.09	0.815318	0	-0.09	0.9
o__Neisseriales.f__Neisseriaceae	GOBP_POSITIVE_REGULATION_OF_VASCULAR_PERMEABILITY	-0.27	0.475797	0	-0.27	2.7
o__Neisseriales.f__Neisseriaceae	GOBP_POSITIVE_REGULATION_OF_SMOOTH_MUSCLE_CELL_APOPTOTIC_PROCESS	-0.68	0.0458256	1	-0.68	6.8
o__Neisseriales.f__Neisseriaceae	GOBP_NEUROTROPHIN_TRK_RECEPTOR_SIGNALING_PATHWAY	-0.42	0.260488	0	-0.42	4.2
o__Neisseriales.f__Neisseriaceae	GOBP_REGULATION_OF_MAMMARY_GLAND_EPITHELIAL_CELL_PROLIFERATION	-0.15	0.707689	0	-0.15	1.5
o__Neisseriales.f__Neisseriaceae	GOBP_MUSCLE_ATROPHY	-0.18	0.63824	0	-0.18	1.8
o__Neisseriales.f__Neisseriaceae	GOBP_NOREPINEPHRINE_SECRETION	0.2	0.604372	0	0.2	2
o__Neisseriales.f__Neisseriaceae	GOBP_INSEMINATION	-0.27	0.475797	0	-0.27	2.7
o__Neisseriales.f__Neisseriaceae	GOBP_REGULATION_OF_CYCLIN_DEPENDENT_PROTEIN_KINASE_ACTIVITY	-0.18	0.63824	0	-0.18	1.8
o__Neisseriales.f__Neisseriaceae	GOBP_G1_TO_G0_TRANSITION	0.07	0.851885	0	0.07	0.7
o__Neisseriales.f__Neisseriaceae	GOBP_NEGATIVE_REGULATION_OF_RECEPTOR_BINDING	0.22	0.571145	0	0.22	2.2
o__Neisseriales.f__Neisseriaceae	GOBP_UREA_TRANSPORT	-0.68	0.0458256	1	-0.68	6.8
o__Neisseriales.f__Neisseriaceae	GOBP_PYRIMIDINE_NUCLEOSIDE_TRIPHOSPHATE_BIOSYNTHETIC_PROCESS	0.33	0.387877	0	0.33	3.3
o__Neisseriales.f__Neisseriaceae	GOBP_UTERINE_SMOOTH_MUSCLE_CONTRACTION	0.24	0.538609	0	0.24	2.4
o__Neisseriales.f__Neisseriaceae	GOBP_NEGATIVE_REGULATION_OF_MIRNA_METABOLIC_PROCESS	-0.49	0.177549	0	-0.49	4.9
o__Neisseriales.f__Neisseriaceae	GOBP_NEGATIVE_REGULATION_OF_CIRCADIAN_RHYTHM	-0.16	0.672697	0	-0.16	1.6
o__Neisseriales.f__Neisseriaceae	GOBP_REGULATION_OF_POSTSYNAPTIC_DENSITY_ASSEMBLY	-0.69	0.038173	1	-0.69	6.9
o__Neisseriales.f__Neisseriaceae	GOBP_NEGATIVE_REGULATION_OF_HISTONE_METHYLATION	0.22	0.571145	0	0.22	2.2
o__Neisseriales.f__Neisseriaceae	GOBP_HISTONE_H3_DEACETYLATION	-0.37	0.333899	0	-0.37	3.7
o__Neisseriales.f__Neisseriaceae	GOBP_TYPE_B_PANCREATIC_CELL_DIFFERENTIATION	-0.09	0.815318	0	-0.09	0.9
o__Neisseriales.f__Neisseriaceae	GOBP_SPLEEN_DEVELOPMENT	-0.09	0.815318	0	-0.09	0.9
o__Neisseriales.f__Neisseriaceae	GOBP_HISTONE_H3_K9_ACETYLATION	-0.31	0.416291	0	-0.31	3.1
g__Anaerostipes.s__Anaerostipes_caccae	GOBP_NEGATIVE_REGULATION_OF_CYCLIN_DEPENDENT_PROTEIN_SERINE_THREONINE_KINASE_ACTIVITY	-0.37	0.333899	0	-0.37	3.7
g__Anaerostipes.s__Anaerostipes_caccae	GOBP_REPRODUCTIVE_BEHAVIOR	-0.52	0.146784	0	-0.52	5.2
g__Anaerostipes.s__Anaerostipes_caccae	GOBP_MATING_BEHAVIOR	-0.34	0.367181	0	-0.34	3.4
g__Anaerostipes.s__Anaerostipes_caccae	GOBP_INOSITOL_METABOLIC_PROCESS	0.07	0.861067	0	0.07	0.7
g__Anaerostipes.s__Anaerostipes_caccae	GOBP_COPULATION	-0.64	0.0639241	0	-0.64	6.4
g__Anaerostipes.s__Anaerostipes_caccae	GOBP_NUCLEAR_BODY_ORGANIZATION	-0.3	0.438198	0	-0.3	3
g__Anaerostipes.s__Anaerostipes_caccae	GOBP_POSITIVE_REGULATION_OF_VASCULAR_PERMEABILITY	-0.64	0.0639241	0	-0.64	6.4
g__Anaerostipes.s__Anaerostipes_caccae	GOBP_POSITIVE_REGULATION_OF_SMOOTH_MUSCLE_CELL_APOPTOTIC_PROCESS	0.16	0.681397	0	0.16	1.6
g__Anaerostipes.s__Anaerostipes_caccae	GOBP_NEUROTROPHIN_TRK_RECEPTOR_SIGNALING_PATHWAY	0.07	0.861067	0	0.07	0.7
g__Anaerostipes.s__Anaerostipes_caccae	GOBP_REGULATION_OF_MAMMARY_GLAND_EPITHELIAL_CELL_PROLIFERATION	-0.5	0.168415	0	-0.5	5
g__Anaerostipes.s__Anaerostipes_caccae	GOBP_MUSCLE_ATROPHY	0.52	0.146784	0	0.52	5.2
g__Anaerostipes.s__Anaerostipes_caccae	GOBP_NOREPINEPHRINE_SECRETION	-0.27	0.475797	0	-0.27	2.7
g__Anaerostipes.s__Anaerostipes_caccae	GOBP_INSEMINATION	-0.37	0.333899	0	-0.37	3.7
g__Anaerostipes.s__Anaerostipes_caccae	GOBP_REGULATION_OF_CYCLIN_DEPENDENT_PROTEIN_KINASE_ACTIVITY	0.09	0.815318	0	0.09	0.9
g__Anaerostipes.s__Anaerostipes_caccae	GOBP_G1_TO_G0_TRANSITION	-0.09	0.815318	0	-0.09	0.9
g__Anaerostipes.s__Anaerostipes_caccae	GOBP_NEGATIVE_REGULATION_OF_RECEPTOR_BINDING	-0.27	0.475797	0	-0.27	2.7
g__Anaerostipes.s__Anaerostipes_caccae	GOBP_UREA_TRANSPORT	0.43	0.243613	0	0.43	4.3
g__Anaerostipes.s__Anaerostipes_caccae	GOBP_PYRIMIDINE_NUCLEOSIDE_TRIPHOSPHATE_BIOSYNTHETIC_PROCESS	-0.02	0.953528	0	-0.02	0.2
g__Anaerostipes.s__Anaerostipes_caccae	GOBP_UTERINE_SMOOTH_MUSCLE_CONTRACTION	-0.14	0.725369	0	-0.14	1.4
g__Anaerostipes.s__Anaerostipes_caccae	GOBP_NEGATIVE_REGULATION_OF_MIRNA_METABOLIC_PROCESS	-0.11	0.770047	0	-0.11	1.1
g__Anaerostipes.s__Anaerostipes_caccae	GOBP_NEGATIVE_REGULATION_OF_CIRCADIAN_RHYTHM	-0.3	0.438198	0	-0.3	3
g__Anaerostipes.s__Anaerostipes_caccae	GOBP_REGULATION_OF_POSTSYNAPTIC_DENSITY_ASSEMBLY	-0.25	0.514689	0	-0.25	2.5
g__Anaerostipes.s__Anaerostipes_caccae	GOBP_NEGATIVE_REGULATION_OF_HISTONE_METHYLATION	0.02	0.953528	0	0.02	0.2
g__Anaerostipes.s__Anaerostipes_caccae	GOBP_HISTONE_H3_DEACETYLATION	-0.27	0.475797	0	-0.27	2.7
g__Anaerostipes.s__Anaerostipes_caccae	GOBP_TYPE_B_PANCREATIC_CELL_DIFFERENTIATION	0.02	0.953528	0	0.02	0.2
g__Anaerostipes.s__Anaerostipes_caccae	GOBP_SPLEEN_DEVELOPMENT	-0.39	0.30218	0	-0.39	3.9
g__Anaerostipes.s__Anaerostipes_caccae	GOBP_HISTONE_H3_K9_ACETYLATION	0.25	0.514689	0	0.25	2.5
g__Kocuria.s__Kocuria_kristinae	GOBP_NEGATIVE_REGULATION_OF_CYCLIN_DEPENDENT_PROTEIN_SERINE_THREONINE_KINASE_ACTIVITY	0.55	0.12687	0	0.55	5.5
g__Kocuria.s__Kocuria_kristinae	GOBP_REPRODUCTIVE_BEHAVIOR	0.55	0.12687	0	0.55	5.5
g__Kocuria.s__Kocuria_kristinae	GOBP_MATING_BEHAVIOR	0.55	0.12687	0	0.55	5.5
g__Kocuria.s__Kocuria_kristinae	GOBP_INOSITOL_METABOLIC_PROCESS	0.55	0.12687	0	0.55	5.5
g__Kocuria.s__Kocuria_kristinae	GOBP_COPULATION	0.55	0.12687	0	0.55	5.5
g__Kocuria.s__Kocuria_kristinae	GOBP_NUCLEAR_BODY_ORGANIZATION	0.55	0.12687	0	0.55	5.5
g__Kocuria.s__Kocuria_kristinae	GOBP_POSITIVE_REGULATION_OF_VASCULAR_PERMEABILITY	0.55	0.12687	0	0.55	5.5
g__Kocuria.s__Kocuria_kristinae	GOBP_POSITIVE_REGULATION_OF_SMOOTH_MUSCLE_CELL_APOPTOTIC_PROCESS	0.55	0.12687	0	0.55	5.5
g__Kocuria.s__Kocuria_kristinae	GOBP_NEUROTROPHIN_TRK_RECEPTOR_SIGNALING_PATHWAY	0.55	0.12687	0	0.55	5.5
g__Kocuria.s__Kocuria_kristinae	GOBP_REGULATION_OF_MAMMARY_GLAND_EPITHELIAL_CELL_PROLIFERATION	0.55	0.12687	0	0.55	5.5
g__Kocuria.s__Kocuria_kristinae	GOBP_MUSCLE_ATROPHY	0.55	0.12687	0	0.55	5.5
g__Kocuria.s__Kocuria_kristinae	GOBP_NOREPINEPHRINE_SECRETION	0.55	0.12687	0	0.55	5.5
g__Kocuria.s__Kocuria_kristinae	GOBP_INSEMINATION	0.55	0.12687	0	0.55	5.5
g__Kocuria.s__Kocuria_kristinae	GOBP_REGULATION_OF_CYCLIN_DEPENDENT_PROTEIN_KINASE_ACTIVITY	0.55	0.12687	0	0.55	5.5
g__Kocuria.s__Kocuria_kristinae	GOBP_G1_TO_G0_TRANSITION	0.55	0.12687	0	0.55	5.5
g__Kocuria.s__Kocuria_kristinae	GOBP_NEGATIVE_REGULATION_OF_RECEPTOR_BINDING	0.55	0.12687	0	0.55	5.5
g__Kocuria.s__Kocuria_kristinae	GOBP_UREA_TRANSPORT	0.55	0.12687	0	0.55	5.5
g__Kocuria.s__Kocuria_kristinae	GOBP_PYRIMIDINE_NUCLEOSIDE_TRIPHOSPHATE_BIOSYNTHETIC_PROCESS	0.55	0.12687	0	0.55	5.5
g__Kocuria.s__Kocuria_kristinae	GOBP_UTERINE_SMOOTH_MUSCLE_CONTRACTION	0.55	0.12687	0	0.55	5.5
g__Kocuria.s__Kocuria_kristinae	GOBP_NEGATIVE_REGULATION_OF_MIRNA_METABOLIC_PROCESS	0.55	0.12687	0	0.55	5.5
g__Kocuria.s__Kocuria_kristinae	GOBP_NEGATIVE_REGULATION_OF_CIRCADIAN_RHYTHM	0.55	0.12687	0	0.55	5.5
g__Kocuria.s__Kocuria_kristinae	GOBP_REGULATION_OF_POSTSYNAPTIC_DENSITY_ASSEMBLY	0.55	0.12687	0	0.55	5.5
g__Kocuria.s__Kocuria_kristinae	GOBP_NEGATIVE_REGULATION_OF_HISTONE_METHYLATION	0.55	0.12687	0	0.55	5.5
g__Kocuria.s__Kocuria_kristinae	GOBP_HISTONE_H3_DEACETYLATION	0.55	0.12687	0	0.55	5.5
g__Kocuria.s__Kocuria_kristinae	GOBP_TYPE_B_PANCREATIC_CELL_DIFFERENTIATION	0.55	0.12687	0	0.55	5.5
g__Kocuria.s__Kocuria_kristinae	GOBP_SPLEEN_DEVELOPMENT	0.55	0.12687	0	0.55	5.5
g__Kocuria.s__Kocuria_kristinae	GOBP_HISTONE_H3_K9_ACETYLATION	0.55	0.12687	0	0.55	5.5
f__Leuconostocaceae.g__Weissella	GOBP_NEGATIVE_REGULATION_OF_CYCLIN_DEPENDENT_PROTEIN_SERINE_THREONINE_KINASE_ACTIVITY	0.02	0.953528	0	0.02	0.2
f__Leuconostocaceae.g__Weissella	GOBP_REPRODUCTIVE_BEHAVIOR	0.48	0.191767	0	0.48	4.8
f__Leuconostocaceae.g__Weissella	GOBP_MATING_BEHAVIOR	0.14	0.725369	0	0.14	1.4
f__Leuconostocaceae.g__Weissella	GOBP_INOSITOL_METABOLIC_PROCESS	0.14	0.725369	0	0.14	1.4
f__Leuconostocaceae.g__Weissella	GOBP_COPULATION	0.02	0.953528	0	0.02	0.2
f__Leuconostocaceae.g__Weissella	GOBP_NUCLEAR_BODY_ORGANIZATION	0.37	0.333899	0	0.37	3.7
f__Leuconostocaceae.g__Weissella	GOBP_POSITIVE_REGULATION_OF_VASCULAR_PERMEABILITY	0.25	0.514689	0	0.25	2.5
f__Leuconostocaceae.g__Weissella	GOBP_POSITIVE_REGULATION_OF_SMOOTH_MUSCLE_CELL_APOPTOTIC_PROCESS	0.14	0.725369	0	0.14	1.4
f__Leuconostocaceae.g__Weissella	GOBP_NEUROTROPHIN_TRK_RECEPTOR_SIGNALING_PATHWAY	0.02	0.953528	0	0.02	0.2
f__Leuconostocaceae.g__Weissella	GOBP_REGULATION_OF_MAMMARY_GLAND_EPITHELIAL_CELL_PROLIFERATION	0.25	0.514689	0	0.25	2.5
f__Leuconostocaceae.g__Weissella	GOBP_MUSCLE_ATROPHY	0.37	0.333899	0	0.37	3.7
f__Leuconostocaceae.g__Weissella	GOBP_NOREPINEPHRINE_SECRETION	-0.09	0.815318	0	-0.09	0.9
f__Leuconostocaceae.g__Weissella	GOBP_INSEMINATION	0.59	0.0921203	0	0.59	5.9
f__Leuconostocaceae.g__Weissella	GOBP_REGULATION_OF_CYCLIN_DEPENDENT_PROTEIN_KINASE_ACTIVITY	0.59	0.0921203	0	0.59	5.9
f__Leuconostocaceae.g__Weissella	GOBP_G1_TO_G0_TRANSITION	0.02	0.953528	0	0.02	0.2
f__Leuconostocaceae.g__Weissella	GOBP_NEGATIVE_REGULATION_OF_RECEPTOR_BINDING	-0.09	0.815318	0	-0.09	0.9
f__Leuconostocaceae.g__Weissella	GOBP_UREA_TRANSPORT	0.59	0.0921203	0	0.59	5.9
f__Leuconostocaceae.g__Weissella	GOBP_PYRIMIDINE_NUCLEOSIDE_TRIPHOSPHATE_BIOSYNTHETIC_PROCESS	0.37	0.333899	0	0.37	3.7
f__Leuconostocaceae.g__Weissella	GOBP_UTERINE_SMOOTH_MUSCLE_CONTRACTION	-0.09	0.815318	0	-0.09	0.9
f__Leuconostocaceae.g__Weissella	GOBP_NEGATIVE_REGULATION_OF_MIRNA_METABOLIC_PROCESS	0.71	0.0330131	1	0.71	7.1
f__Leuconostocaceae.g__Weissella	GOBP_NEGATIVE_REGULATION_OF_CIRCADIAN_RHYTHM	0.71	0.0330131	1	0.71	7.1
f__Leuconostocaceae.g__Weissella	GOBP_REGULATION_OF_POSTSYNAPTIC_DENSITY_ASSEMBLY	0.14	0.725369	0	0.14	1.4
f__Leuconostocaceae.g__Weissella	GOBP_NEGATIVE_REGULATION_OF_HISTONE_METHYLATION	0.37	0.333899	0	0.37	3.7
f__Leuconostocaceae.g__Weissella	GOBP_HISTONE_H3_DEACETYLATION	0.71	0.0330131	1	0.71	7.1
f__Leuconostocaceae.g__Weissella	GOBP_TYPE_B_PANCREATIC_CELL_DIFFERENTIATION	0.02	0.953528	0	0.02	0.2
f__Leuconostocaceae.g__Weissella	GOBP_SPLEEN_DEVELOPMENT	-0.09	0.815318	0	-0.09	0.9
f__Leuconostocaceae.g__Weissella	GOBP_HISTONE_H3_K9_ACETYLATION	0.48	0.191767	0	0.48	4.8
g__Actinomyces.s__Actinomyces_graevenitzii	GOBP_NEGATIVE_REGULATION_OF_CYCLIN_DEPENDENT_PROTEIN_SERINE_THREONINE_KINASE_ACTIVITY	0.17	0.665085	0	0.17	1.7
g__Actinomyces.s__Actinomyces_graevenitzii	GOBP_REPRODUCTIVE_BEHAVIOR	0.34	0.375695	0	0.34	3.4
g__Actinomyces.s__Actinomyces_graevenitzii	GOBP_MATING_BEHAVIOR	0.23	0.55565	0	0.23	2.3
g__Actinomyces.s__Actinomyces_graevenitzii	GOBP_INOSITOL_METABOLIC_PROCESS	-0.14	0.722087	0	-0.14	1.4
g__Actinomyces.s__Actinomyces_graevenitzii	GOBP_COPULATION	-0.19	0.627873	0	-0.19	1.9
g__Actinomyces.s__Actinomyces_graevenitzii	GOBP_NUCLEAR_BODY_ORGANIZATION	0.51	0.156073	0	0.51	5.1
g__Actinomyces.s__Actinomyces_graevenitzii	GOBP_POSITIVE_REGULATION_OF_VASCULAR_PERMEABILITY	-0.08	0.839472	0	-0.08	0.8
g__Actinomyces.s__Actinomyces_graevenitzii	GOBP_POSITIVE_REGULATION_OF_SMOOTH_MUSCLE_CELL_APOPTOTIC_PROCESS	-0.25	0.520767	0	-0.25	2.5
g__Actinomyces.s__Actinomyces_graevenitzii	GOBP_NEUROTROPHIN_TRK_RECEPTOR_SIGNALING_PATHWAY	0.51	0.156073	0	0.51	5.1
g__Actinomyces.s__Actinomyces_graevenitzii	GOBP_REGULATION_OF_MAMMARY_GLAND_EPITHELIAL_CELL_PROLIFERATION	0.43	0.253214	0	0.43	4.3
g__Actinomyces.s__Actinomyces_graevenitzii	GOBP_MUSCLE_ATROPHY	0.22	0.57341	0	0.22	2.2
g__Actinomyces.s__Actinomyces_graevenitzii	GOBP_NOREPINEPHRINE_SECRETION	0.6	0.0849842	0	0.6	6
g__Actinomyces.s__Actinomyces_graevenitzii	GOBP_INSEMINATION	-0.41	0.278308	0	-0.41	4.1
g__Actinomyces.s__Actinomyces_graevenitzii	GOBP_REGULATION_OF_CYCLIN_DEPENDENT_PROTEIN_KINASE_ACTIVITY	0.06	0.879329	0	0.06	0.6
g__Actinomyces.s__Actinomyces_graevenitzii	GOBP_G1_TO_G0_TRANSITION	0.6	0.0849842	0	0.6	6
g__Actinomyces.s__Actinomyces_graevenitzii	GOBP_NEGATIVE_REGULATION_OF_RECEPTOR_BINDING	0.39	0.304641	0	0.39	3.9
g__Actinomyces.s__Actinomyces_graevenitzii	GOBP_UREA_TRANSPORT	0.33	0.390767	0	0.33	3.3
g__Actinomyces.s__Actinomyces_graevenitzii	GOBP_PYRIMIDINE_NUCLEOSIDE_TRIPHOSPHATE_BIOSYNTHETIC_PROCESS	0.76	0.0169081	1	0.76	7.6
g__Actinomyces.s__Actinomyces_graevenitzii	GOBP_UTERINE_SMOOTH_MUSCLE_CONTRACTION	0.43	0.253214	0	0.43	4.3
g__Actinomyces.s__Actinomyces_graevenitzii	GOBP_NEGATIVE_REGULATION_OF_MIRNA_METABOLIC_PROCESS	0.41	0.278308	0	0.41	4.1
g__Actinomyces.s__Actinomyces_graevenitzii	GOBP_NEGATIVE_REGULATION_OF_CIRCADIAN_RHYTHM	-0.14	0.722087	0	-0.14	1.4
g__Actinomyces.s__Actinomyces_graevenitzii	GOBP_REGULATION_OF_POSTSYNAPTIC_DENSITY_ASSEMBLY	0.01	0.979831	0	0.01	0.1
g__Actinomyces.s__Actinomyces_graevenitzii	GOBP_NEGATIVE_REGULATION_OF_HISTONE_METHYLATION	0.69	0.0384415	1	0.69	6.9
g__Actinomyces.s__Actinomyces_graevenitzii	GOBP_HISTONE_H3_DEACETYLATION	-0.16	0.683936	0	-0.16	1.6
g__Actinomyces.s__Actinomyces_graevenitzii	GOBP_TYPE_B_PANCREATIC_CELL_DIFFERENTIATION	0.69	0.0384415	1	0.69	6.9
g__Actinomyces.s__Actinomyces_graevenitzii	GOBP_SPLEEN_DEVELOPMENT	0.41	0.278308	0	0.41	4.1
g__Actinomyces.s__Actinomyces_graevenitzii	GOBP_HISTONE_H3_K9_ACETYLATION	0.76	0.0169081	1	0.76	7.6
f__Lachnospiraceae.g__Robinsoniella	GOBP_NEGATIVE_REGULATION_OF_CYCLIN_DEPENDENT_PROTEIN_SERINE_THREONINE_KINASE_ACTIVITY	-0.41	0.272071	0	-0.41	4.1
f__Lachnospiraceae.g__Robinsoniella	GOBP_REPRODUCTIVE_BEHAVIOR	0.14	0.725369	0	0.14	1.4
f__Lachnospiraceae.g__Robinsoniella	GOBP_MATING_BEHAVIOR	-0.27	0.475797	0	-0.27	2.7
f__Lachnospiraceae.g__Robinsoniella	GOBP_INOSITOL_METABOLIC_PROCESS	-0.27	0.475797	0	-0.27	2.7
f__Lachnospiraceae.g__Robinsoniella	GOBP_COPULATION	-0.41	0.272071	0	-0.41	4.1
f__Lachnospiraceae.g__Robinsoniella	GOBP_NUCLEAR_BODY_ORGANIZATION	0	1	0	0	0
f__Lachnospiraceae.g__Robinsoniella	GOBP_POSITIVE_REGULATION_OF_VASCULAR_PERMEABILITY	-0.14	0.725369	0	-0.14	1.4
f__Lachnospiraceae.g__Robinsoniella	GOBP_POSITIVE_REGULATION_OF_SMOOTH_MUSCLE_CELL_APOPTOTIC_PROCESS	-0.27	0.475797	0	-0.27	2.7
f__Lachnospiraceae.g__Robinsoniella	GOBP_NEUROTROPHIN_TRK_RECEPTOR_SIGNALING_PATHWAY	-0.41	0.272071	0	-0.41	4.1
f__Lachnospiraceae.g__Robinsoniella	GOBP_REGULATION_OF_MAMMARY_GLAND_EPITHELIAL_CELL_PROLIFERATION	-0.14	0.725369	0	-0.14	1.4
f__Lachnospiraceae.g__Robinsoniella	GOBP_MUSCLE_ATROPHY	0	1	0	0	0
f__Lachnospiraceae.g__Robinsoniella	GOBP_NOREPINEPHRINE_SECRETION	-0.55	0.12687	0	-0.55	5.5
f__Lachnospiraceae.g__Robinsoniella	GOBP_INSEMINATION	0.27	0.475797	0	0.27	2.7
f__Lachnospiraceae.g__Robinsoniella	GOBP_REGULATION_OF_CYCLIN_DEPENDENT_PROTEIN_KINASE_ACTIVITY	0.27	0.475797	0	0.27	2.7
f__Lachnospiraceae.g__Robinsoniella	GOBP_G1_TO_G0_TRANSITION	-0.41	0.272071	0	-0.41	4.1
f__Lachnospiraceae.g__Robinsoniella	GOBP_NEGATIVE_REGULATION_OF_RECEPTOR_BINDING	-0.55	0.12687	0	-0.55	5.5
f__Lachnospiraceae.g__Robinsoniella	GOBP_UREA_TRANSPORT	0.27	0.475797	0	0.27	2.7
f__Lachnospiraceae.g__Robinsoniella	GOBP_PYRIMIDINE_NUCLEOSIDE_TRIPHOSPHATE_BIOSYNTHETIC_PROCESS	0	1	0	0	0
f__Lachnospiraceae.g__Robinsoniella	GOBP_UTERINE_SMOOTH_MUSCLE_CONTRACTION	-0.55	0.12687	0	-0.55	5.5
f__Lachnospiraceae.g__Robinsoniella	GOBP_NEGATIVE_REGULATION_OF_MIRNA_METABOLIC_PROCESS	0.41	0.272071	0	0.41	4.1
f__Lachnospiraceae.g__Robinsoniella	GOBP_NEGATIVE_REGULATION_OF_CIRCADIAN_RHYTHM	0.41	0.272071	0	0.41	4.1
f__Lachnospiraceae.g__Robinsoniella	GOBP_REGULATION_OF_POSTSYNAPTIC_DENSITY_ASSEMBLY	-0.27	0.475797	0	-0.27	2.7
f__Lachnospiraceae.g__Robinsoniella	GOBP_NEGATIVE_REGULATION_OF_HISTONE_METHYLATION	0	1	0	0	0
f__Lachnospiraceae.g__Robinsoniella	GOBP_HISTONE_H3_DEACETYLATION	0.41	0.272071	0	0.41	4.1
f__Lachnospiraceae.g__Robinsoniella	GOBP_TYPE_B_PANCREATIC_CELL_DIFFERENTIATION	-0.41	0.272071	0	-0.41	4.1
f__Lachnospiraceae.g__Robinsoniella	GOBP_SPLEEN_DEVELOPMENT	-0.55	0.12687	0	-0.55	5.5
f__Lachnospiraceae.g__Robinsoniella	GOBP_HISTONE_H3_K9_ACETYLATION	0.14	0.725369	0	0.14	1.4
o__Lactobacillales.f__Leuconostocaceae	GOBP_NEGATIVE_REGULATION_OF_CYCLIN_DEPENDENT_PROTEIN_SERINE_THREONINE_KINASE_ACTIVITY	0.02	0.953528	0	0.02	0.2
o__Lactobacillales.f__Leuconostocaceae	GOBP_REPRODUCTIVE_BEHAVIOR	0.48	0.191767	0	0.48	4.8
o__Lactobacillales.f__Leuconostocaceae	GOBP_MATING_BEHAVIOR	0.14	0.725369	0	0.14	1.4
o__Lactobacillales.f__Leuconostocaceae	GOBP_INOSITOL_METABOLIC_PROCESS	0.14	0.725369	0	0.14	1.4
o__Lactobacillales.f__Leuconostocaceae	GOBP_COPULATION	0.02	0.953528	0	0.02	0.2
o__Lactobacillales.f__Leuconostocaceae	GOBP_NUCLEAR_BODY_ORGANIZATION	0.37	0.333899	0	0.37	3.7
o__Lactobacillales.f__Leuconostocaceae	GOBP_POSITIVE_REGULATION_OF_VASCULAR_PERMEABILITY	0.25	0.514689	0	0.25	2.5
o__Lactobacillales.f__Leuconostocaceae	GOBP_POSITIVE_REGULATION_OF_SMOOTH_MUSCLE_CELL_APOPTOTIC_PROCESS	0.14	0.725369	0	0.14	1.4
o__Lactobacillales.f__Leuconostocaceae	GOBP_NEUROTROPHIN_TRK_RECEPTOR_SIGNALING_PATHWAY	0.02	0.953528	0	0.02	0.2
o__Lactobacillales.f__Leuconostocaceae	GOBP_REGULATION_OF_MAMMARY_GLAND_EPITHELIAL_CELL_PROLIFERATION	0.25	0.514689	0	0.25	2.5
o__Lactobacillales.f__Leuconostocaceae	GOBP_MUSCLE_ATROPHY	0.37	0.333899	0	0.37	3.7
o__Lactobacillales.f__Leuconostocaceae	GOBP_NOREPINEPHRINE_SECRETION	-0.09	0.815318	0	-0.09	0.9
o__Lactobacillales.f__Leuconostocaceae	GOBP_INSEMINATION	0.59	0.0921203	0	0.59	5.9
o__Lactobacillales.f__Leuconostocaceae	GOBP_REGULATION_OF_CYCLIN_DEPENDENT_PROTEIN_KINASE_ACTIVITY	0.59	0.0921203	0	0.59	5.9
o__Lactobacillales.f__Leuconostocaceae	GOBP_G1_TO_G0_TRANSITION	0.02	0.953528	0	0.02	0.2
o__Lactobacillales.f__Leuconostocaceae	GOBP_NEGATIVE_REGULATION_OF_RECEPTOR_BINDING	-0.09	0.815318	0	-0.09	0.9
o__Lactobacillales.f__Leuconostocaceae	GOBP_UREA_TRANSPORT	0.59	0.0921203	0	0.59	5.9
o__Lactobacillales.f__Leuconostocaceae	GOBP_PYRIMIDINE_NUCLEOSIDE_TRIPHOSPHATE_BIOSYNTHETIC_PROCESS	0.37	0.333899	0	0.37	3.7
o__Lactobacillales.f__Leuconostocaceae	GOBP_UTERINE_SMOOTH_MUSCLE_CONTRACTION	-0.09	0.815318	0	-0.09	0.9
o__Lactobacillales.f__Leuconostocaceae	GOBP_NEGATIVE_REGULATION_OF_MIRNA_METABOLIC_PROCESS	0.71	0.0330131	1	0.71	7.1
o__Lactobacillales.f__Leuconostocaceae	GOBP_NEGATIVE_REGULATION_OF_CIRCADIAN_RHYTHM	0.71	0.0330131	1	0.71	7.1
o__Lactobacillales.f__Leuconostocaceae	GOBP_REGULATION_OF_POSTSYNAPTIC_DENSITY_ASSEMBLY	0.14	0.725369	0	0.14	1.4
o__Lactobacillales.f__Leuconostocaceae	GOBP_NEGATIVE_REGULATION_OF_HISTONE_METHYLATION	0.37	0.333899	0	0.37	3.7
o__Lactobacillales.f__Leuconostocaceae	GOBP_HISTONE_H3_DEACETYLATION	0.71	0.0330131	1	0.71	7.1
o__Lactobacillales.f__Leuconostocaceae	GOBP_TYPE_B_PANCREATIC_CELL_DIFFERENTIATION	0.02	0.953528	0	0.02	0.2
o__Lactobacillales.f__Leuconostocaceae	GOBP_SPLEEN_DEVELOPMENT	-0.09	0.815318	0	-0.09	0.9
o__Lactobacillales.f__Leuconostocaceae	GOBP_HISTONE_H3_K9_ACETYLATION	0.48	0.191767	0	0.48	4.8
g__Bacteroides.s__Bacteroides_fragilis	GOBP_NEGATIVE_REGULATION_OF_CYCLIN_DEPENDENT_PROTEIN_SERINE_THREONINE_KINASE_ACTIVITY	-0.04	0.919421	0	-0.04	0.4
g__Bacteroides.s__Bacteroides_fragilis	GOBP_REPRODUCTIVE_BEHAVIOR	-0.03	0.939531	0	-0.03	0.3
g__Bacteroides.s__Bacteroides_fragilis	GOBP_MATING_BEHAVIOR	0.17	0.665085	0	0.17	1.7
g__Bacteroides.s__Bacteroides_fragilis	GOBP_INOSITOL_METABOLIC_PROCESS	0.26	0.503659	0	0.26	2.6
g__Bacteroides.s__Bacteroides_fragilis	GOBP_COPULATION	0.21	0.591373	0	0.21	2.1
g__Bacteroides.s__Bacteroides_fragilis	GOBP_NUCLEAR_BODY_ORGANIZATION	-0.32	0.406115	0	-0.32	3.2
g__Bacteroides.s__Bacteroides_fragilis	GOBP_POSITIVE_REGULATION_OF_VASCULAR_PERMEABILITY	0.23	0.55565	0	0.23	2.3
g__Bacteroides.s__Bacteroides_fragilis	GOBP_POSITIVE_REGULATION_OF_SMOOTH_MUSCLE_CELL_APOPTOTIC_PROCESS	-0.23	0.55565	0	-0.23	2.3
g__Bacteroides.s__Bacteroides_fragilis	GOBP_NEUROTROPHIN_TRK_RECEPTOR_SIGNALING_PATHWAY	-0.14	0.722087	0	-0.14	1.4
g__Bacteroides.s__Bacteroides_fragilis	GOBP_REGULATION_OF_MAMMARY_GLAND_EPITHELIAL_CELL_PROLIFERATION	0.17	0.665085	0	0.17	1.7
g__Bacteroides.s__Bacteroides_fragilis	GOBP_MUSCLE_ATROPHY	-0.08	0.839472	0	-0.08	0.8
g__Bacteroides.s__Bacteroides_fragilis	GOBP_NOREPINEPHRINE_SECRETION	0.13	0.741369	0	0.13	1.3
g__Bacteroides.s__Bacteroides_fragilis	GOBP_INSEMINATION	-0.58	0.0985722	0	-0.58	5.8
g__Bacteroides.s__Bacteroides_fragilis	GOBP_REGULATION_OF_CYCLIN_DEPENDENT_PROTEIN_KINASE_ACTIVITY	0.16	0.683936	0	0.16	1.6
g__Bacteroides.s__Bacteroides_fragilis	GOBP_G1_TO_G0_TRANSITION	0.29	0.453753	0	0.29	2.9
g__Bacteroides.s__Bacteroides_fragilis	GOBP_NEGATIVE_REGULATION_OF_RECEPTOR_BINDING	0.49	0.185549	0	0.49	4.9
g__Bacteroides.s__Bacteroides_fragilis	GOBP_UREA_TRANSPORT	-0.17	0.665085	0	-0.17	1.7
g__Bacteroides.s__Bacteroides_fragilis	GOBP_PYRIMIDINE_NUCLEOSIDE_TRIPHOSPHATE_BIOSYNTHETIC_PROCESS	-0.03	0.939531	0	-0.03	0.3
g__Bacteroides.s__Bacteroides_fragilis	GOBP_UTERINE_SMOOTH_MUSCLE_CONTRACTION	0.04	0.919421	0	0.04	0.4
g__Bacteroides.s__Bacteroides_fragilis	GOBP_NEGATIVE_REGULATION_OF_MIRNA_METABOLIC_PROCESS	-0.57	0.105832	0	-0.57	5.7
g__Bacteroides.s__Bacteroides_fragilis	GOBP_NEGATIVE_REGULATION_OF_CIRCADIAN_RHYTHM	0.24	0.5381	0	0.24	2.4
g__Bacteroides.s__Bacteroides_fragilis	GOBP_REGULATION_OF_POSTSYNAPTIC_DENSITY_ASSEMBLY	-0.24	0.5381	0	-0.24	2.4
g__Bacteroides.s__Bacteroides_fragilis	GOBP_NEGATIVE_REGULATION_OF_HISTONE_METHYLATION	0.03	0.939531	0	0.03	0.3
g__Bacteroides.s__Bacteroides_fragilis	GOBP_HISTONE_H3_DEACETYLATION	0.31	0.421732	0	0.31	3.1
g__Bacteroides.s__Bacteroides_fragilis	GOBP_TYPE_B_PANCREATIC_CELL_DIFFERENTIATION	0.29	0.453753	0	0.29	2.9
g__Bacteroides.s__Bacteroides_fragilis	GOBP_SPLEEN_DEVELOPMENT	0.26	0.503659	0	0.26	2.6
g__Bacteroides.s__Bacteroides_fragilis	GOBP_HISTONE_H3_K9_ACETYLATION	-0.15	0.70294	0	-0.15	1.5
g__Bacteroides.s__Bacteroides_stercoris	GOBP_NEGATIVE_REGULATION_OF_CYCLIN_DEPENDENT_PROTEIN_SERINE_THREONINE_KINASE_ACTIVITY	-0.61	0.0815675	0	-0.61	6.1
g__Bacteroides.s__Bacteroides_stercoris	GOBP_REPRODUCTIVE_BEHAVIOR	0	1	0	0	0
g__Bacteroides.s__Bacteroides_stercoris	GOBP_MATING_BEHAVIOR	0.07	0.858721	0	0.07	0.7
g__Bacteroides.s__Bacteroides_stercoris	GOBP_INOSITOL_METABOLIC_PROCESS	0.61	0.0815675	0	0.61	6.1
g__Bacteroides.s__Bacteroides_stercoris	GOBP_COPULATION	0.03	0.929146	0	0.03	0.3
g__Bacteroides.s__Bacteroides_stercoris	GOBP_NUCLEAR_BODY_ORGANIZATION	-0.09	0.823802	0	-0.09	0.9
g__Bacteroides.s__Bacteroides_stercoris	GOBP_POSITIVE_REGULATION_OF_VASCULAR_PERMEABILITY	0.3	0.425413	0	0.3	3
g__Bacteroides.s__Bacteroides_stercoris	GOBP_POSITIVE_REGULATION_OF_SMOOTH_MUSCLE_CELL_APOPTOTIC_PROCESS	0.54	0.133727	0	0.54	5.4
g__Bacteroides.s__Bacteroides_stercoris	GOBP_NEUROTROPHIN_TRK_RECEPTOR_SIGNALING_PATHWAY	0.24	0.527442	0	0.24	2.4
g__Bacteroides.s__Bacteroides_stercoris	GOBP_REGULATION_OF_MAMMARY_GLAND_EPITHELIAL_CELL_PROLIFERATION	0.03	0.929146	0	0.03	0.3
g__Bacteroides.s__Bacteroides_stercoris	GOBP_MUSCLE_ATROPHY	0.01	0.98227	0	0.01	0.1
g__Bacteroides.s__Bacteroides_stercoris	GOBP_NOREPINEPHRINE_SECRETION	-0.32	0.398026	0	-0.32	3.2
g__Bacteroides.s__Bacteroides_stercoris	GOBP_INSEMINATION	0.2	0.605553	0	0.2	2
g__Bacteroides.s__Bacteroides_stercoris	GOBP_REGULATION_OF_CYCLIN_DEPENDENT_PROTEIN_KINASE_ACTIVITY	0.13	0.737778	0	0.13	1.3
g__Bacteroides.s__Bacteroides_stercoris	GOBP_G1_TO_G0_TRANSITION	-0.17	0.670687	0	-0.17	1.7
g__Bacteroides.s__Bacteroides_stercoris	GOBP_NEGATIVE_REGULATION_OF_RECEPTOR_BINDING	-0.26	0.497362	0	-0.26	2.6
g__Bacteroides.s__Bacteroides_stercoris	GOBP_UREA_TRANSPORT	0.31	0.411616	0	0.31	3.1
g__Bacteroides.s__Bacteroides_stercoris	GOBP_PYRIMIDINE_NUCLEOSIDE_TRIPHOSPHATE_BIOSYNTHETIC_PROCESS	-0.67	0.0482293	1	-0.67	6.7
g__Bacteroides.s__Bacteroides_stercoris	GOBP_UTERINE_SMOOTH_MUSCLE_CONTRACTION	-0.23	0.558208	0	-0.23	2.3
g__Bacteroides.s__Bacteroides_stercoris	GOBP_NEGATIVE_REGULATION_OF_MIRNA_METABOLIC_PROCESS	0.13	0.737778	0	0.13	1.3
g__Bacteroides.s__Bacteroides_stercoris	GOBP_NEGATIVE_REGULATION_OF_CIRCADIAN_RHYTHM	0.2	0.605553	0	0.2	2
g__Bacteroides.s__Bacteroides_stercoris	GOBP_REGULATION_OF_POSTSYNAPTIC_DENSITY_ASSEMBLY	0.57	0.105705	0	0.57	5.7
g__Bacteroides.s__Bacteroides_stercoris	GOBP_NEGATIVE_REGULATION_OF_HISTONE_METHYLATION	-0.39	0.297181	0	-0.39	3.9
g__Bacteroides.s__Bacteroides_stercoris	GOBP_HISTONE_H3_DEACETYLATION	0.29	0.453613	0	0.29	2.9
g__Bacteroides.s__Bacteroides_stercoris	GOBP_TYPE_B_PANCREATIC_CELL_DIFFERENTIATION	-0.05	0.893853	0	-0.05	0.5
g__Bacteroides.s__Bacteroides_stercoris	GOBP_SPLEEN_DEVELOPMENT	-0.03	0.946836	0	-0.03	0.3
g__Bacteroides.s__Bacteroides_stercoris	GOBP_HISTONE_H3_K9_ACETYLATION	-0.03	0.946836	0	-0.03	0.3
g__Fusobacterium.s__Fusobacterium_necrophorum	GOBP_NEGATIVE_REGULATION_OF_CYCLIN_DEPENDENT_PROTEIN_SERINE_THREONINE_KINASE_ACTIVITY	0.55	0.12687	0	0.55	5.5
g__Fusobacterium.s__Fusobacterium_necrophorum	GOBP_REPRODUCTIVE_BEHAVIOR	0.55	0.12687	0	0.55	5.5
g__Fusobacterium.s__Fusobacterium_necrophorum	GOBP_MATING_BEHAVIOR	0.55	0.12687	0	0.55	5.5
g__Fusobacterium.s__Fusobacterium_necrophorum	GOBP_INOSITOL_METABOLIC_PROCESS	0.55	0.12687	0	0.55	5.5
g__Fusobacterium.s__Fusobacterium_necrophorum	GOBP_COPULATION	0.55	0.12687	0	0.55	5.5
g__Fusobacterium.s__Fusobacterium_necrophorum	GOBP_NUCLEAR_BODY_ORGANIZATION	0.55	0.12687	0	0.55	5.5
g__Fusobacterium.s__Fusobacterium_necrophorum	GOBP_POSITIVE_REGULATION_OF_VASCULAR_PERMEABILITY	0.55	0.12687	0	0.55	5.5
g__Fusobacterium.s__Fusobacterium_necrophorum	GOBP_POSITIVE_REGULATION_OF_SMOOTH_MUSCLE_CELL_APOPTOTIC_PROCESS	0.55	0.12687	0	0.55	5.5
g__Fusobacterium.s__Fusobacterium_necrophorum	GOBP_NEUROTROPHIN_TRK_RECEPTOR_SIGNALING_PATHWAY	0.55	0.12687	0	0.55	5.5
g__Fusobacterium.s__Fusobacterium_necrophorum	GOBP_REGULATION_OF_MAMMARY_GLAND_EPITHELIAL_CELL_PROLIFERATION	0.55	0.12687	0	0.55	5.5
g__Fusobacterium.s__Fusobacterium_necrophorum	GOBP_MUSCLE_ATROPHY	0.55	0.12687	0	0.55	5.5
g__Fusobacterium.s__Fusobacterium_necrophorum	GOBP_NOREPINEPHRINE_SECRETION	0.55	0.12687	0	0.55	5.5
g__Fusobacterium.s__Fusobacterium_necrophorum	GOBP_INSEMINATION	0.55	0.12687	0	0.55	5.5
g__Fusobacterium.s__Fusobacterium_necrophorum	GOBP_REGULATION_OF_CYCLIN_DEPENDENT_PROTEIN_KINASE_ACTIVITY	0.55	0.12687	0	0.55	5.5
g__Fusobacterium.s__Fusobacterium_necrophorum	GOBP_G1_TO_G0_TRANSITION	0.55	0.12687	0	0.55	5.5
g__Fusobacterium.s__Fusobacterium_necrophorum	GOBP_NEGATIVE_REGULATION_OF_RECEPTOR_BINDING	0.55	0.12687	0	0.55	5.5
g__Fusobacterium.s__Fusobacterium_necrophorum	GOBP_UREA_TRANSPORT	0.55	0.12687	0	0.55	5.5
g__Fusobacterium.s__Fusobacterium_necrophorum	GOBP_PYRIMIDINE_NUCLEOSIDE_TRIPHOSPHATE_BIOSYNTHETIC_PROCESS	0.55	0.12687	0	0.55	5.5
g__Fusobacterium.s__Fusobacterium_necrophorum	GOBP_UTERINE_SMOOTH_MUSCLE_CONTRACTION	0.55	0.12687	0	0.55	5.5
g__Fusobacterium.s__Fusobacterium_necrophorum	GOBP_NEGATIVE_REGULATION_OF_MIRNA_METABOLIC_PROCESS	0.55	0.12687	0	0.55	5.5
g__Fusobacterium.s__Fusobacterium_necrophorum	GOBP_NEGATIVE_REGULATION_OF_CIRCADIAN_RHYTHM	0.55	0.12687	0	0.55	5.5
g__Fusobacterium.s__Fusobacterium_necrophorum	GOBP_REGULATION_OF_POSTSYNAPTIC_DENSITY_ASSEMBLY	0.55	0.12687	0	0.55	5.5
g__Fusobacterium.s__Fusobacterium_necrophorum	GOBP_NEGATIVE_REGULATION_OF_HISTONE_METHYLATION	0.55	0.12687	0	0.55	5.5
g__Fusobacterium.s__Fusobacterium_necrophorum	GOBP_HISTONE_H3_DEACETYLATION	0.55	0.12687	0	0.55	5.5
g__Fusobacterium.s__Fusobacterium_necrophorum	GOBP_TYPE_B_PANCREATIC_CELL_DIFFERENTIATION	0.55	0.12687	0	0.55	5.5
g__Fusobacterium.s__Fusobacterium_necrophorum	GOBP_SPLEEN_DEVELOPMENT	0.55	0.12687	0	0.55	5.5
g__Fusobacterium.s__Fusobacterium_necrophorum	GOBP_HISTONE_H3_K9_ACETYLATION	0.55	0.12687	0	0.55	5.5
g__Bacteroides.s__Bacteroides_salyersiae	GOBP_NEGATIVE_REGULATION_OF_CYCLIN_DEPENDENT_PROTEIN_SERINE_THREONINE_KINASE_ACTIVITY	0.41	0.272071	0	0.41	4.1
g__Bacteroides.s__Bacteroides_salyersiae	GOBP_REPRODUCTIVE_BEHAVIOR	-0.55	0.12687	0	-0.55	5.5
g__Bacteroides.s__Bacteroides_salyersiae	GOBP_MATING_BEHAVIOR	-0.55	0.12687	0	-0.55	5.5
g__Bacteroides.s__Bacteroides_salyersiae	GOBP_INOSITOL_METABOLIC_PROCESS	-0.55	0.12687	0	-0.55	5.5
g__Bacteroides.s__Bacteroides_salyersiae	GOBP_COPULATION	0	1	0	0	0
g__Bacteroides.s__Bacteroides_salyersiae	GOBP_NUCLEAR_BODY_ORGANIZATION	0.27	0.475797	0	0.27	2.7
g__Bacteroides.s__Bacteroides_salyersiae	GOBP_POSITIVE_REGULATION_OF_VASCULAR_PERMEABILITY	-0.41	0.272071	0	-0.41	4.1
g__Bacteroides.s__Bacteroides_salyersiae	GOBP_POSITIVE_REGULATION_OF_SMOOTH_MUSCLE_CELL_APOPTOTIC_PROCESS	0	1	0	0	0
g__Bacteroides.s__Bacteroides_salyersiae	GOBP_NEUROTROPHIN_TRK_RECEPTOR_SIGNALING_PATHWAY	-0.55	0.12687	0	-0.55	5.5
g__Bacteroides.s__Bacteroides_salyersiae	GOBP_REGULATION_OF_MAMMARY_GLAND_EPITHELIAL_CELL_PROLIFERATION	-0.55	0.12687	0	-0.55	5.5
g__Bacteroides.s__Bacteroides_salyersiae	GOBP_MUSCLE_ATROPHY	0.14	0.725369	0	0.14	1.4
g__Bacteroides.s__Bacteroides_salyersiae	GOBP_NOREPINEPHRINE_SECRETION	0.14	0.725369	0	0.14	1.4
g__Bacteroides.s__Bacteroides_salyersiae	GOBP_INSEMINATION	0.41	0.272071	0	0.41	4.1
g__Bacteroides.s__Bacteroides_salyersiae	GOBP_REGULATION_OF_CYCLIN_DEPENDENT_PROTEIN_KINASE_ACTIVITY	-0.55	0.12687	0	-0.55	5.5
g__Bacteroides.s__Bacteroides_salyersiae	GOBP_G1_TO_G0_TRANSITION	-0.55	0.12687	0	-0.55	5.5
g__Bacteroides.s__Bacteroides_salyersiae	GOBP_NEGATIVE_REGULATION_OF_RECEPTOR_BINDING	-0.27	0.475797	0	-0.27	2.7
g__Bacteroides.s__Bacteroides_salyersiae	GOBP_UREA_TRANSPORT	-0.55	0.12687	0	-0.55	5.5
g__Bacteroides.s__Bacteroides_salyersiae	GOBP_PYRIMIDINE_NUCLEOSIDE_TRIPHOSPHATE_BIOSYNTHETIC_PROCESS	-0.14	0.725369	0	-0.14	1.4
g__Bacteroides.s__Bacteroides_salyersiae	GOBP_UTERINE_SMOOTH_MUSCLE_CONTRACTION	-0.14	0.725369	0	-0.14	1.4
g__Bacteroides.s__Bacteroides_salyersiae	GOBP_NEGATIVE_REGULATION_OF_MIRNA_METABOLIC_PROCESS	-0.55	0.12687	0	-0.55	5.5
g__Bacteroides.s__Bacteroides_salyersiae	GOBP_NEGATIVE_REGULATION_OF_CIRCADIAN_RHYTHM	0	1	0	0	0
g__Bacteroides.s__Bacteroides_salyersiae	GOBP_REGULATION_OF_POSTSYNAPTIC_DENSITY_ASSEMBLY	-0.14	0.725369	0	-0.14	1.4
g__Bacteroides.s__Bacteroides_salyersiae	GOBP_NEGATIVE_REGULATION_OF_HISTONE_METHYLATION	-0.41	0.272071	0	-0.41	4.1
g__Bacteroides.s__Bacteroides_salyersiae	GOBP_HISTONE_H3_DEACETYLATION	-0.27	0.475797	0	-0.27	2.7
g__Bacteroides.s__Bacteroides_salyersiae	GOBP_TYPE_B_PANCREATIC_CELL_DIFFERENTIATION	-0.55	0.12687	0	-0.55	5.5
g__Bacteroides.s__Bacteroides_salyersiae	GOBP_SPLEEN_DEVELOPMENT	-0.27	0.475797	0	-0.27	2.7
g__Bacteroides.s__Bacteroides_salyersiae	GOBP_HISTONE_H3_K9_ACETYLATION	-0.27	0.475797	0	-0.27	2.7
f__Ruminococcaceae.g__Clostridium_IV	GOBP_NEGATIVE_REGULATION_OF_CYCLIN_DEPENDENT_PROTEIN_SERINE_THREONINE_KINASE_ACTIVITY	-0.55	0.124977	0	-0.55	5.5
f__Ruminococcaceae.g__Clostridium_IV	GOBP_REPRODUCTIVE_BEHAVIOR	-0.4	0.286105	0	-0.4	4
f__Ruminococcaceae.g__Clostridium_IV	GOBP_MATING_BEHAVIOR	-0.43	0.243952	0	-0.43	4.3
f__Ruminococcaceae.g__Clostridium_IV	GOBP_INOSITOL_METABOLIC_PROCESS	0.15	0.700094	0	0.15	1.5
f__Ruminococcaceae.g__Clostridium_IV	GOBP_COPULATION	-0.33	0.380713	0	-0.33	3.3
f__Ruminococcaceae.g__Clostridium_IV	GOBP_NUCLEAR_BODY_ORGANIZATION	0.18	0.63682	0	0.18	1.8
f__Ruminococcaceae.g__Clostridium_IV	GOBP_POSITIVE_REGULATION_OF_VASCULAR_PERMEABILITY	-0.2	0.605901	0	-0.2	2
f__Ruminococcaceae.g__Clostridium_IV	GOBP_POSITIVE_REGULATION_OF_SMOOTH_MUSCLE_CELL_APOPTOTIC_PROCESS	0.33	0.380713	0	0.33	3.3
f__Ruminococcaceae.g__Clostridium_IV	GOBP_NEUROTROPHIN_TRK_RECEPTOR_SIGNALING_PATHWAY	-0.17	0.668231	0	-0.17	1.7
f__Ruminococcaceae.g__Clostridium_IV	GOBP_REGULATION_OF_MAMMARY_GLAND_EPITHELIAL_CELL_PROLIFERATION	-0.37	0.33174	0	-0.37	3.7
f__Ruminococcaceae.g__Clostridium_IV	GOBP_MUSCLE_ATROPHY	0.37	0.33174	0	0.37	3.7
f__Ruminococcaceae.g__Clostridium_IV	GOBP_NOREPINEPHRINE_SECRETION	-0.23	0.545699	0	-0.23	2.3
f__Ruminococcaceae.g__Clostridium_IV	GOBP_INSEMINATION	0.2	0.605901	0	0.2	2
f__Ruminococcaceae.g__Clostridium_IV	GOBP_REGULATION_OF_CYCLIN_DEPENDENT_PROTEIN_KINASE_ACTIVITY	-0.07	0.86469	0	-0.07	0.7
f__Ruminococcaceae.g__Clostridium_IV	GOBP_G1_TO_G0_TRANSITION	-0.47	0.205386	0	-0.47	4.7
f__Ruminococcaceae.g__Clostridium_IV	GOBP_NEGATIVE_REGULATION_OF_RECEPTOR_BINDING	-0.48	0.18747	0	-0.48	4.8
f__Ruminococcaceae.g__Clostridium_IV	GOBP_UREA_TRANSPORT	0.23	0.545699	0	0.23	2.3
f__Ruminococcaceae.g__Clostridium_IV	GOBP_PYRIMIDINE_NUCLEOSIDE_TRIPHOSPHATE_BIOSYNTHETIC_PROCESS	-0.52	0.15439	0	-0.52	5.2
f__Ruminococcaceae.g__Clostridium_IV	GOBP_UTERINE_SMOOTH_MUSCLE_CONTRACTION	-0.43	0.243952	0	-0.43	4.3
f__Ruminococcaceae.g__Clostridium_IV	GOBP_NEGATIVE_REGULATION_OF_MIRNA_METABOLIC_PROCESS	-0.18	0.63682	0	-0.18	1.8
f__Ruminococcaceae.g__Clostridium_IV	GOBP_NEGATIVE_REGULATION_OF_CIRCADIAN_RHYTHM	0.37	0.33174	0	0.37	3.7
f__Ruminococcaceae.g__Clostridium_IV	GOBP_REGULATION_OF_POSTSYNAPTIC_DENSITY_ASSEMBLY	0.25	0.51649	0	0.25	2.5
f__Ruminococcaceae.g__Clostridium_IV	GOBP_NEGATIVE_REGULATION_OF_HISTONE_METHYLATION	-0.43	0.243952	0	-0.43	4.3
f__Ruminococcaceae.g__Clostridium_IV	GOBP_HISTONE_H3_DEACETYLATION	0.25	0.51649	0	0.25	2.5
f__Ruminococcaceae.g__Clostridium_IV	GOBP_TYPE_B_PANCREATIC_CELL_DIFFERENTIATION	-0.27	0.487922	0	-0.27	2.7
f__Ruminococcaceae.g__Clostridium_IV	GOBP_SPLEEN_DEVELOPMENT	-0.33	0.380713	0	-0.33	3.3
f__Ruminococcaceae.g__Clostridium_IV	GOBP_HISTONE_H3_K9_ACETYLATION	0.18	0.63682	0	0.18	1.8
