# Supplementary material for: Analysis of differences in intestinal flora associated with different BMI status in colorectal cancer patients
Source: J Transl Med. 2024 Feb 9;22:142. doi: 10.1186/s12967-024-04903-7 (PMC10854193; doi:10.1186/s12967-024-04903-7)
Supplement: Supplementary file 14 — Additional file 14: Table S8. Association between BMI-associated KEGG enrichment pathways and BMI-associated dominant intestinal flora. The r.value is the Spearman correlation coefficient value. P-value less than 0.05 is statistically significant. [file 12967_2024_4903_MOESM14_ESM.xlsx]

## Sheet: Sheet1
Additional file 14：Table S8. Association between BMI-associated KEGG enrichment pathways and BMI-associated dominant intestinal flora
BMI-associated dominant intestinal flora	KEGG pathways	r.value	p.value
f__Ruminococcaceae.g__Clostridium_IV	KEGG_TYPE_II_DIABETES_MELLITUS	0	1
g__Bacteroides.s__Bacteroides_salyersiae	KEGG_TYPE_II_DIABETES_MELLITUS	0.14	0.725369
g__Fusobacterium.s__Fusobacterium_necrophorum	KEGG_TYPE_II_DIABETES_MELLITUS	0.55	0.12687
g__Bacteroides.s__Bacteroides_stercoris	KEGG_TYPE_II_DIABETES_MELLITUS	-0.07	0.858721
g__Bacteroides.s__Bacteroides_fragilis	KEGG_TYPE_II_DIABETES_MELLITUS	-0.6	0.0849842
o__Lactobacillales.f__Leuconostocaceae	KEGG_TYPE_II_DIABETES_MELLITUS	0.59	0.0921203
f__Lachnospiraceae.g__Robinsoniella	KEGG_TYPE_II_DIABETES_MELLITUS	0.27	0.475797
g__Actinomyces.s__Actinomyces_graevenitzii	KEGG_TYPE_II_DIABETES_MELLITUS	0.43	0.253214
f__Leuconostocaceae.g__Weissella	KEGG_TYPE_II_DIABETES_MELLITUS	0.59	0.0921203
g__Kocuria.s__Kocuria_kristinae	KEGG_TYPE_II_DIABETES_MELLITUS	0.55	0.12687
g__Anaerostipes.s__Anaerostipes_caccae	KEGG_TYPE_II_DIABETES_MELLITUS	-0.5	0.168415
o__Neisseriales.f__Neisseriaceae	KEGG_TYPE_II_DIABETES_MELLITUS	-0.24	0.538609
c__Betaproteobacteria.o__Neisseriales	KEGG_TYPE_II_DIABETES_MELLITUS	-0.24	0.538609
g__Prevotella.s__Prevotella_disiens	KEGG_TYPE_II_DIABETES_MELLITUS	0.14	0.725369
f__Lachnospiraceae.g__Syntrophococcus	KEGG_TYPE_II_DIABETES_MELLITUS	0.27	0.475797
g__Prevotella.s__Prevotella_timonensis	KEGG_TYPE_II_DIABETES_MELLITUS	0	1
f__Neisseriaceae.g__Eikenella	KEGG_TYPE_II_DIABETES_MELLITUS	-0.49	0.185549
f__Comamonadaceae.g__Comamonas	KEGG_TYPE_II_DIABETES_MELLITUS	-0.09	0.815318
g__Eisenbergiella.s__uncultured_organism	KEGG_TYPE_II_DIABETES_MELLITUS	-0.55	0.121299
g__Catabacter.s__uncultured_rumen_bacterium	KEGG_TYPE_II_DIABETES_MELLITUS	0.3	0.438198
g__Parabacteroides.s__Parabacteroides_goldsteinii	KEGG_TYPE_II_DIABETES_MELLITUS	0.14	0.722087
o__Clostridiales.f__Catabacteriaceae	KEGG_TYPE_II_DIABETES_MELLITUS	0.38	0.308396
f__Catabacteriaceae.g__Catabacter	KEGG_TYPE_II_DIABETES_MELLITUS	0.38	0.308396
f__Clostridiales_Incertae_Sedis_XIII.g__Mogibacterium	KEGG_TYPE_II_DIABETES_MELLITUS	-0.25	0.509102
f__Ruminococcaceae.g__Clostridium_IV	KEGG_PROTEIN_EXPORT	-0.17	0.668231
g__Bacteroides.s__Bacteroides_salyersiae	KEGG_PROTEIN_EXPORT	0.55	0.12687
g__Fusobacterium.s__Fusobacterium_necrophorum	KEGG_PROTEIN_EXPORT	-0.55	0.12687
g__Bacteroides.s__Bacteroides_stercoris	KEGG_PROTEIN_EXPORT	-0.36	0.34581
g__Bacteroides.s__Bacteroides_fragilis	KEGG_PROTEIN_EXPORT	0.12	0.760776
o__Lactobacillales.f__Leuconostocaceae	KEGG_PROTEIN_EXPORT	-0.48	0.191767
f__Lachnospiraceae.g__Robinsoniella	KEGG_PROTEIN_EXPORT	-0.14	0.725369
g__Actinomyces.s__Actinomyces_graevenitzii	KEGG_PROTEIN_EXPORT	-0.51	0.156073
f__Leuconostocaceae.g__Weissella	KEGG_PROTEIN_EXPORT	-0.48	0.191767
g__Kocuria.s__Kocuria_kristinae	KEGG_PROTEIN_EXPORT	-0.55	0.12687
g__Anaerostipes.s__Anaerostipes_caccae	KEGG_PROTEIN_EXPORT	0.11	0.770047
o__Neisseriales.f__Neisseriaceae	KEGG_PROTEIN_EXPORT	0.53	0.142665
c__Betaproteobacteria.o__Neisseriales	KEGG_PROTEIN_EXPORT	0.53	0.142665
g__Prevotella.s__Prevotella_disiens	KEGG_PROTEIN_EXPORT	0.55	0.12687
f__Lachnospiraceae.g__Syntrophococcus	KEGG_PROTEIN_EXPORT	-0.14	0.725369
g__Prevotella.s__Prevotella_timonensis	KEGG_PROTEIN_EXPORT	0.27	0.475797
f__Neisseriaceae.g__Eikenella	KEGG_PROTEIN_EXPORT	0.75	0.0193012
f__Comamonadaceae.g__Comamonas	KEGG_PROTEIN_EXPORT	-0.02	0.953528
g__Eisenbergiella.s__uncultured_organism	KEGG_PROTEIN_EXPORT	-0.11	0.780299
g__Catabacter.s__uncultured_rumen_bacterium	KEGG_PROTEIN_EXPORT	0.37	0.333899
g__Parabacteroides.s__Parabacteroides_goldsteinii	KEGG_PROTEIN_EXPORT	-0.03	0.939531
o__Clostridiales.f__Catabacteriaceae	KEGG_PROTEIN_EXPORT	0.11	0.779057
f__Catabacteriaceae.g__Catabacter	KEGG_PROTEIN_EXPORT	0.11	0.779057
f__Clostridiales_Incertae_Sedis_XIII.g__Mogibacterium	KEGG_PROTEIN_EXPORT	0.46	0.215412
